# Supplementary material for: Transcriptome wide analysis of long non‐coding RNA‐associated ceRNA regulatory circuits in psoriasis
Source: J Cell Mol Med. 2021 Jun 2;25(14):6925–35. doi: 10.1111/jcmm.16703 (PMC8278092; doi:10.1111/jcmm.16703)
Supplement: Supplementary file 2 — Table S1 [file JCMM-25-6925-s003.xls]

## Sheet: mRNA-seq
Supplementary Table S1: List of RNA Sequencing (RNA-Seq) Data used in this study
GEO Datasets ID	GEO accession	Group	Annotation	Pubmed ID
GSE63979	GSM1561651	psoriasis	psoriatic skin	25723451, 27992404, 32132203
GSE63979	GSM1561650	psoriasis	psoriatic skin	25723451, 27992404, 32132204
GSE63979	GSM1561649	normal	normal skin	25723451, 27992404, 32132205
GSE63979	GSM1561648	normal	normal skin	25723451, 27992404, 32132206
GSE63979	GSM1561641	psoriasis	psoriatic skin	25723451, 27992404, 32132207
GSE63979	GSM1561623	normal	normal skin	25723451, 27992404, 32132208
GSE63979	GSM1561618	psoriasis	psoriatic skin	25723451, 27992404, 32132209
GSE63979	GSM1561617	psoriasis	psoriatic skin	25723451, 27992404, 32132210
GSE63979	GSM1561616	psoriasis	psoriatic skin	25723451, 27992404, 32132211
GSE63979	GSM1561615	psoriasis	psoriatic skin	25723451, 27992404, 32132212
GSE63979	GSM1561614	psoriasis	psoriatic skin	25723451, 27992404, 32132213
GSE63979	GSM1561613	normal	normal skin	25723451, 27992404, 32132214
GSE63979	GSM1561612	normal	normal skin	25723451, 27992404, 32132215
GSE63979	GSM1561611	normal	normal skin	25723451, 27992404, 32132216
GSE63979	GSM1561610	normal	normal skin	25723451, 27992404, 32132217
GSE54456	GSM1315790	psoriasis	lesional psoriatic skin	24441097, 25723451, 27992404, 32132203
GSE54456	GSM1315789	psoriasis	lesional psoriatic skin	24441097, 25723451, 27992404, 32132204
GSE54456	GSM1315788	psoriasis	lesional psoriatic skin	24441097, 25723451, 27992404, 32132205
GSE54456	GSM1315787	normal	normal skin	24441097, 25723451, 27992404, 32132206
GSE54456	GSM1315786	normal	normal skin	24441097, 25723451, 27992404, 32132207
GSE54456	GSM1315785	normal	normal skin	24441097, 25723451, 27992404, 32132208
GSE54456	GSM1315784	normal	normal skin	24441097, 25723451, 27992404, 32132209
GSE54456	GSM1315783	normal	normal skin	24441097, 25723451, 27992404, 32132210
GSE54456	GSM1315782	normal	normal skin	24441097, 25723451, 27992404, 32132211
GSE54456	GSM1315781	normal	normal skin	24441097, 25723451, 27992404, 32132212
GSE54456	GSM1315780	normal	normal skin	24441097, 25723451, 27992404, 32132213
GSE54456	GSM1315779	normal	normal skin	24441097, 25723451, 27992404, 32132214
GSE54456	GSM1315778	psoriasis	lesional psoriatic skin	24441097, 25723451, 27992404, 32132215
GSE54456	GSM1315777	psoriasis	lesional psoriatic skin	24441097, 25723451, 27992404, 32132216
GSE54456	GSM1315776	psoriasis	lesional psoriatic skin	24441097, 25723451, 27992404, 32132217
GSE54456	GSM1315775	psoriasis	lesional psoriatic skin	24441097, 25723451, 27992404, 32132218
GSE54456	GSM1315774	normal	normal skin	24441097, 25723451, 27992404, 32132219
GSE54456	GSM1315773	psoriasis	lesional psoriatic skin	24441097, 25723451, 27992404, 32132220
GSE54456	GSM1315772	normal	normal skin	24441097, 25723451, 27992404, 32132221
GSE54456	GSM1315771	psoriasis	lesional psoriatic skin	24441097, 25723451, 27992404, 32132222
GSE54456	GSM1315770	psoriasis	lesional psoriatic skin	24441097, 25723451, 27992404, 32132223
GSE54456	GSM1315769	psoriasis	lesional psoriatic skin	24441097, 25723451, 27992404, 32132224
GSE54456	GSM1315768	normal	normal skin	24441097, 25723451, 27992404, 32132225
GSE54456	GSM1315767	normal	normal skin	24441097, 25723451, 27992404, 32132226
GSE54456	GSM1315766	psoriasis	lesional psoriatic skin	24441097, 25723451, 27992404, 32132227
GSE54456	GSM1315765	psoriasis	lesional psoriatic skin	24441097, 25723451, 27992404, 32132228
GSE54456	GSM1315764	psoriasis	lesional psoriatic skin	24441097, 25723451, 27992404, 32132229
GSE54456	GSM1315763	psoriasis	lesional psoriatic skin	24441097, 25723451, 27992404, 32132230
GSE54456	GSM1315762	psoriasis	lesional psoriatic skin	24441097, 25723451, 27992404, 32132231
GSE54456	GSM1315761	psoriasis	lesional psoriatic skin	24441097, 25723451, 27992404, 32132232
GSE54456	GSM1315760	psoriasis	lesional psoriatic skin	24441097, 25723451, 27992404, 32132233
GSE54456	GSM1315759	psoriasis	lesional psoriatic skin	24441097, 25723451, 27992404, 32132234
GSE54456	GSM1315758	psoriasis	lesional psoriatic skin	24441097, 25723451, 27992404, 32132235
GSE54456	GSM1315757	psoriasis	lesional psoriatic skin	24441097, 25723451, 27992404, 32132236
GSE54456	GSM1315756	psoriasis	lesional psoriatic skin	24441097, 25723451, 27992404, 32132237
GSE54456	GSM1315755	psoriasis	lesional psoriatic skin	24441097, 25723451, 27992404, 32132238
GSE54456	GSM1315754	psoriasis	lesional psoriatic skin	24441097, 25723451, 27992404, 32132239
GSE54456	GSM1315753	psoriasis	lesional psoriatic skin	24441097, 25723451, 27992404, 32132240
GSE54456	GSM1315752	psoriasis	lesional psoriatic skin	24441097, 25723451, 27992404, 32132241
GSE54456	GSM1315751	normal	normal skin	24441097, 25723451, 27992404, 32132242
GSE54456	GSM1315750	psoriasis	lesional psoriatic skin	24441097, 25723451, 27992404, 32132243
GSE54456	GSM1315749	psoriasis	lesional psoriatic skin	24441097, 25723451, 27992404, 32132244
GSE54456	GSM1315748	psoriasis	lesional psoriatic skin	24441097, 25723451, 27992404, 32132245
GSE54456	GSM1315747	psoriasis	lesional psoriatic skin	24441097, 25723451, 27992404, 32132246
GSE54456	GSM1315746	psoriasis	lesional psoriatic skin	24441097, 25723451, 27992404, 32132247
GSE54456	GSM1315745	normal	normal skin	24441097, 25723451, 27992404, 32132248
GSE54456	GSM1315744	psoriasis	lesional psoriatic skin	24441097, 25723451, 27992404, 32132249
GSE54456	GSM1315743	psoriasis	lesional psoriatic skin	24441097, 25723451, 27992404, 32132250
GSE54456	GSM1315742	psoriasis	lesional psoriatic skin	24441097, 25723451, 27992404, 32132251
GSE54456	GSM1315741	psoriasis	lesional psoriatic skin	24441097, 25723451, 27992404, 32132252
GSE54456	GSM1315740	psoriasis	lesional psoriatic skin	24441097, 25723451, 27992404, 32132253
GSE54456	GSM1315739	normal	normal skin	24441097, 25723451, 27992404, 32132254
GSE54456	GSM1315738	normal	normal skin	24441097, 25723451, 27992404, 32132255
GSE54456	GSM1315737	psoriasis	lesional psoriatic skin	24441097, 25723451, 27992404, 32132256
GSE54456	GSM1315736	normal	normal skin	24441097, 25723451, 27992404, 32132257
GSE54456	GSM1315735	normal	normal skin	24441097, 25723451, 27992404, 32132258
GSE54456	GSM1315734	normal	normal skin	24441097, 25723451, 27992404, 32132259
GSE54456	GSM1315733	normal	normal skin	24441097, 25723451, 27992404, 32132260
GSE54456	GSM1315732	normal	normal skin	24441097, 25723451, 27992404, 32132261
GSE54456	GSM1315731	normal	normal skin	24441097, 25723451, 27992404, 32132262
GSE54456	GSM1315730	normal	normal skin	24441097, 25723451, 27992404, 32132263
GSE54456	GSM1315729	normal	normal skin	24441097, 25723451, 27992404, 32132264
GSE54456	GSM1315728	normal	normal skin	24441097, 25723451, 27992404, 32132265
GSE54456	GSM1315727	normal	normal skin	24441097, 25723451, 27992404, 32132266
GSE54456	GSM1315726	normal	normal skin	24441097, 25723451, 27992404, 32132267
GSE54456	GSM1315725	normal	normal skin	24441097, 25723451, 27992404, 32132268
GSE54456	GSM1315724	normal	normal skin	24441097, 25723451, 27992404, 32132269
GSE54456	GSM1315723	normal	normal skin	24441097, 25723451, 27992404, 32132270
GSE54456	GSM1315722	normal	normal skin	24441097, 25723451, 27992404, 32132271
GSE54456	GSM1315721	normal	normal skin	24441097, 25723451, 27992404, 32132272
GSE54456	GSM1315720	normal	normal skin	24441097, 25723451, 27992404, 32132273
GSE54456	GSM1315719	normal	normal skin	24441097, 25723451, 27992404, 32132274
GSE54456	GSM1315718	normal	normal skin	24441097, 25723451, 27992404, 32132275
GSE54456	GSM1315717	normal	normal skin	24441097, 25723451, 27992404, 32132276
GSE54456	GSM1315716	normal	normal skin	24441097, 25723451, 27992404, 32132277
GSE54456	GSM1315715	normal	normal skin	24441097, 25723451, 27992404, 32132278
GSE54456	GSM1315714	normal	normal skin	24441097, 25723451, 27992404, 32132279
GSE54456	GSM1315713	normal	normal skin	24441097, 25723451, 27992404, 32132280
GSE54456	GSM1315712	normal	normal skin	24441097, 25723451, 27992404, 32132281
GSE54456	GSM1315711	normal	normal skin	24441097, 25723451, 27992404, 32132282
GSE54456	GSM1315710	normal	normal skin	24441097, 25723451, 27992404, 32132283
GSE54456	GSM1315709	normal	normal skin	24441097, 25723451, 27992404, 32132284
GSE54456	GSM1315708	normal	normal skin	24441097, 25723451, 27992404, 32132285
GSE54456	GSM1315707	normal	normal skin	24441097, 25723451, 27992404, 32132286
GSE54456	GSM1315706	psoriasis	lesional psoriatic skin	24441097, 25723451, 27992404, 32132287
GSE54456	GSM1315705	normal	normal skin	24441097, 25723451, 27992404, 32132288
GSE54456	GSM1315704	normal	normal skin	24441097, 25723451, 27992404, 32132289
GSE54456	GSM1315703	psoriasis	lesional psoriatic skin	24441097, 25723451, 27992404, 32132290
GSE54456	GSM1315702	psoriasis	lesional psoriatic skin	24441097, 25723451, 27992404, 32132291
GSE54456	GSM1315701	psoriasis	lesional psoriatic skin	24441097, 25723451, 27992404, 32132292
GSE54456	GSM1315700	psoriasis	lesional psoriatic skin	24441097, 25723451, 27992404, 32132293
GSE54456	GSM1315699	psoriasis	lesional psoriatic skin	24441097, 25723451, 27992404, 32132294
GSE54456	GSM1315698	psoriasis	lesional psoriatic skin	24441097, 25723451, 27992404, 32132295
GSE54456	GSM1315697	psoriasis	lesional psoriatic skin	24441097, 25723451, 27992404, 32132296
GSE54456	GSM1315696	psoriasis	lesional psoriatic skin	24441097, 25723451, 27992404, 32132297
GSE54456	GSM1315695	psoriasis	lesional psoriatic skin	24441097, 25723451, 27992404, 32132298
GSE54456	GSM1315694	psoriasis	lesional psoriatic skin	24441097, 25723451, 27992404, 32132299
GSE54456	GSM1315693	psoriasis	lesional psoriatic skin	24441097, 25723451, 27992404, 32132300
GSE54456	GSM1315692	psoriasis	lesional psoriatic skin	24441097, 25723451, 27992404, 32132301
GSE54456	GSM1315691	normal	normal skin	24441097, 25723451, 27992404, 32132302
GSE54456	GSM1315690	psoriasis	lesional psoriatic skin	24441097, 25723451, 27992404, 32132303
GSE54456	GSM1315689	psoriasis	lesional psoriatic skin	24441097, 25723451, 27992404, 32132304
GSE54456	GSM1315688	psoriasis	lesional psoriatic skin	24441097, 25723451, 27992404, 32132305
GSE54456	GSM1315687	psoriasis	lesional psoriatic skin	24441097, 25723451, 27992404, 32132306
GSE54456	GSM1315686	psoriasis	lesional psoriatic skin	24441097, 25723451, 27992404, 32132307
GSE54456	GSM1315685	psoriasis	lesional psoriatic skin	24441097, 25723451, 27992404, 32132308
GSE54456	GSM1315684	normal	normal skin	24441097, 25723451, 27992404, 32132309
GSE54456	GSM1315683	normal	normal skin	24441097, 25723451, 27992404, 32132310
GSE54456	GSM1315682	normal	normal skin	24441097, 25723451, 27992404, 32132311
GSE54456	GSM1315681	normal	normal skin	24441097, 25723451, 27992404, 32132312
GSE54456	GSM1315680	normal	normal skin	24441097, 25723451, 27992404, 32132313
GSE54456	GSM1315679	psoriasis	lesional psoriatic skin	24441097, 25723451, 27992404, 32132314
GSE54456	GSM1315678	psoriasis	lesional psoriatic skin	24441097, 25723451, 27992404, 32132315
GSE54456	GSM1315677	normal	normal skin	24441097, 25723451, 27992404, 32132316
GSE54456	GSM1315676	normal	normal skin	24441097, 25723451, 27992404, 32132317
GSE54456	GSM1315675	normal	normal skin	24441097, 25723451, 27992404, 32132318
GSE54456	GSM1315674	psoriasis	lesional psoriatic skin	24441097, 25723451, 27992404, 32132319
GSE54456	GSM1315673	psoriasis	lesional psoriatic skin	24441097, 25723451, 27992404, 32132320
GSE54456	GSM1315672	psoriasis	lesional psoriatic skin	24441097, 25723451, 27992404, 32132321
GSE54456	GSM1315671	psoriasis	lesional psoriatic skin	24441097, 25723451, 27992404, 32132322
GSE54456	GSM1315670	psoriasis	lesional psoriatic skin	24441097, 25723451, 27992404, 32132323
GSE54456	GSM1315669	normal	normal skin	24441097, 25723451, 27992404, 32132324
GSE54456	GSM1315668	normal	normal skin	24441097, 25723451, 27992404, 32132325
GSE54456	GSM1315667	psoriasis	lesional psoriatic skin	24441097, 25723451, 27992404, 32132326
GSE54456	GSM1315666	psoriasis	lesional psoriatic skin	24441097, 25723451, 27992404, 32132327
GSE54456	GSM1315665	normal	normal skin	24441097, 25723451, 27992404, 32132328
GSE54456	GSM1315664	normal	normal skin	24441097, 25723451, 27992404, 32132329
GSE54456	GSM1315663	normal	normal skin	24441097, 25723451, 27992404, 32132330
GSE54456	GSM1315662	psoriasis	lesional psoriatic skin	24441097, 25723451, 27992404, 32132331
GSE54456	GSM1315661	psoriasis	lesional psoriatic skin	24441097, 25723451, 27992404, 32132332
GSE54456	GSM1315660	normal	normal skin	24441097, 25723451, 27992404, 32132333
GSE54456	GSM1315659	normal	normal skin	24441097, 25723451, 27992404, 32132334
GSE54456	GSM1315658	normal	normal skin	24441097, 25723451, 27992404, 32132335
GSE54456	GSM1315657	psoriasis	lesional psoriatic skin	24441097, 25723451, 27992404, 32132336
GSE54456	GSM1315656	normal	normal skin	24441097, 25723451, 27992404, 32132337
GSE54456	GSM1315655	normal	normal skin	24441097, 25723451, 27992404, 32132338
GSE54456	GSM1315654	normal	normal skin	24441097, 25723451, 27992404, 32132339
GSE54456	GSM1315653	normal	normal skin	24441097, 25723451, 27992404, 32132340
GSE54456	GSM1315652	normal	normal skin	24441097, 25723451, 27992404, 32132341
GSE54456	GSM1315651	normal	normal skin	24441097, 25723451, 27992404, 32132342
GSE54456	GSM1315650	psoriasis	lesional psoriatic skin	24441097, 25723451, 27992404, 32132343
GSE54456	GSM1315649	normal	normal skin	24441097, 25723451, 27992404, 32132344
GSE54456	GSM1315648	psoriasis	lesional psoriatic skin	24441097, 25723451, 27992404, 32132345
GSE54456	GSM1315647	normal	normal skin	24441097, 25723451, 27992404, 32132346
GSE54456	GSM1315646	normal	normal skin	24441097, 25723451, 27992404, 32132347
GSE54456	GSM1315645	normal	normal skin	24441097, 25723451, 27992404, 32132348
GSE54456	GSM1315644	normal	normal skin	24441097, 25723451, 27992404, 32132349
GSE54456	GSM1315643	psoriasis	lesional psoriatic skin	24441097, 25723451, 27992404, 32132350
GSE54456	GSM1315642	psoriasis	lesional psoriatic skin	24441097, 25723451, 27992404, 32132351
GSE54456	GSM1315641	psoriasis	lesional psoriatic skin	24441097, 25723451, 27992404, 32132352
GSE54456	GSM1315640	psoriasis	lesional psoriatic skin	24441097, 25723451, 27992404, 32132353
GSE54456	GSM1315639	normal	normal skin	24441097, 25723451, 27992404, 32132354
GSE54456	GSM1315638	psoriasis	lesional psoriatic skin	24441097, 25723451, 27992404, 32132355
GSE54456	GSM1315637	psoriasis	lesional psoriatic skin	24441097, 25723451, 27992404, 32132356
GSE54456	GSM1315636	psoriasis	lesional psoriatic skin	24441097, 25723451, 27992404, 32132357
GSE54456	GSM1315635	normal	normal skin	24441097, 25723451, 27992404, 32132358
GSE54456	GSM1315634	psoriasis	lesional psoriatic skin	24441097, 25723451, 27992404, 32132359
GSE54456	GSM1315633	psoriasis	lesional psoriatic skin	24441097, 25723451, 27992404, 32132360
GSE54456	GSM1315632	psoriasis	lesional psoriatic skin	24441097, 25723451, 27992404, 32132361
GSE54456	GSM1315631	psoriasis	lesional psoriatic skin	24441097, 25723451, 27992404, 32132362
GSE54456	GSM1315630	psoriasis	lesional psoriatic skin	24441097, 25723451, 27992404, 32132363
GSE54456	GSM1315629	psoriasis	lesional psoriatic skin	24441097, 25723451, 27992404, 32132364
GSE54456	GSM1315627	psoriasis	lesional psoriatic skin	24441097, 25723451, 27992404, 32132365
GSE54456	GSM1315625	normal	normal skin	24441097, 25723451, 27992404, 32132366
GSE54456	GSM1315623	psoriasis	lesional psoriatic skin	24441097, 25723451, 27992404, 32132367
GSE54456	GSM1315621	normal	normal skin	24441097, 25723451, 27992404, 32132368
GSE54456	GSM1315618	psoriasis	lesional psoriatic skin	24441097, 25723451, 27992404, 32132369
GSE54456	GSM1315617	psoriasis	lesional psoriatic skin	24441097, 25723451, 27992404, 32132370
GSE54456	GSM1315615	psoriasis	lesional psoriatic skin	24441097, 25723451, 27992404, 32132371
GSE54456	GSM1315613	psoriasis	lesional psoriatic skin	24441097, 25723451, 27992404, 32132372
GSE54456	GSM1315612	psoriasis	lesional psoriatic skin	24441097, 25723451, 27992404, 32132373
GSE54456	GSM1315610	psoriasis	lesional psoriatic skin	24441097, 25723451, 27992404, 32132374
GSE54456	GSM1315609	psoriasis	lesional psoriatic skin	24441097, 25723451, 27992404, 32132375
GSE54456	GSM1315608	normal	normal skin	24441097, 25723451, 27992404, 32132376

## Sheet: small RNA-seq
Supplementary Table S1: List of RNA Sequencing (RNA-Seq) Data used in this study
GEO Datasets ID	GEO accession	Group	Annotation	Pubmed ID
GSE31037	GSM768941	psoriasis	Skin psoriasis involved	21807764
GSE31037	GSM768942	psoriasis	Skin psoriasis involved	21807764
GSE31037	GSM768943	psoriasis	Skin psoriasis involved	21807764
GSE31037	GSM768944	psoriasis	Skin psoriasis involved	21807764
GSE31037	GSM768945	psoriasis	Skin psoriasis involved	21807764
GSE31037	GSM768946	psoriasis	Skin psoriasis involved	21807764
GSE31037	GSM768947	psoriasis	Skin psoriasis involved	21807764
GSE31037	GSM768948	psoriasis	Skin psoriasis involved	21807764
GSE31037	GSM768949	psoriasis	Skin psoriasis involved	21807764
GSE31037	GSM768950	psoriasis	Skin psoriasis involved	21807764
GSE31037	GSM768951	psoriasis	Skin psoriasis involved	21807764
GSE31037	GSM768952	psoriasis	Skin psoriasis involved	21807764
GSE31037	GSM768953	psoriasis	Skin psoriasis involved	21807764
GSE31037	GSM768954	psoriasis	Skin psoriasis involved	21807764
GSE31037	GSM768955	psoriasis	Skin psoriasis involved	21807764
GSE31037	GSM768956	psoriasis	Skin psoriasis involved	21807764
GSE31037	GSM768957	psoriasis	Skin psoriasis involved	21807764
GSE31037	GSM768958	psoriasis	Skin psoriasis involved	21807764
GSE31037	GSM768959	psoriasis	Skin psoriasis involved	21807764
GSE31037	GSM768960	psoriasis	Skin psoriasis involved	21807764
GSE31037	GSM768961	psoriasis	Skin psoriasis involved	21807764
GSE31037	GSM768962	psoriasis	Skin psoriasis involved	21807764
GSE31037	GSM768963	psoriasis	Skin psoriasis involved	21807764
GSE31037	GSM768964	psoriasis	Skin psoriasis involved	21807764
GSE31037	GSM768988	normal	Skin Normal	21807764
GSE31037	GSM768989	normal	Skin Normal	21807764
GSE31037	GSM768990	normal	Skin Normal	21807764
GSE31037	GSM768991	normal	Skin Normal	21807764
GSE31037	GSM768992	normal	Skin Normal	21807764
GSE31037	GSM768993	normal	Skin Normal	21807764
GSE31037	GSM768994	normal	Skin Normal	21807764
GSE31037	GSM768995	normal	Skin Normal	21807764
GSE31037	GSM768996	normal	Skin Normal	21807764
GSE31037	GSM768997	normal	Skin Normal	21807764
GSE31037	GSM768998	normal	Skin Normal	21807764
GSE31037	GSM768999	normal	Skin Normal	21807764
GSE31037	GSM769000	normal	Skin Normal	21807764
GSE31037	GSM769001	normal	Skin Normal	21807764
GSE31037	GSM769002	normal	Skin Normal	21807764
GSE31037	GSM769003	normal	Skin Normal	21807764
GSE31037	GSM769004	normal	Skin Normal	21807764
GSE31037	GSM769005	normal	Skin Normal	21807764
GSE31037	GSM769006	normal	Skin Normal	21807764
GSE31037	GSM769007	normal	Skin Normal	21807764
