# Supplementary material for: Transcriptome wide analysis of long non‐coding RNA‐associated ceRNA regulatory circuits in psoriasis
Source: J Cell Mol Med. 2021 Jun 2;25(14):6925–35. doi: 10.1111/jcmm.16703 (PMC8278092; doi:10.1111/jcmm.16703)
Supplement: Supplementary file 3 — Table S2 [file JCMM-25-6925-s004.xls]

## Sheet: Sheet1
Supplementary Table S2: List of Primers used in this study
Gene	Primer	Sequence (5'-3')
STAT1	Forward	TTGCTTGGATCAGCTGCAGA
	Reverse	GCTGCAGACTCTCCGCAACTA
CXCL9	Forward	TTCCTCTTGGGCATCATCTTGCTGG
	Reverse	AGTCCCTTGGTTGGTGCTGATGCAG
PRKCQ-AS1	Forward	CATTCAGCTAATAAACGGTAGGG
	Reverse	TGTTTCTGTGAATATGGTGGCA
SH3PXD2A-AS1	Forward	TGATCTATATCTGATGAGGGCGT
	Reverse	TGGGAGGGAGTCGTGAGTAAC
CERNA2	Forward	CCCACCACTTAGGCACAAGA
	Reverse	CGGGCAAGAACAGTCAAGG
