# Supplementary material for: Transcriptome wide analysis of long non‐coding RNA‐associated ceRNA regulatory circuits in psoriasis
Source: J Cell Mol Med. 2021 Jun 2;25(14):6925–35. doi: 10.1111/jcmm.16703 (PMC8278092; doi:10.1111/jcmm.16703)
Supplement: Supplementary file 4 — Table S3 [file JCMM-25-6925-s006.xls]

## Sheet: Up DEGs
Supplementary Table S3: List of Differential Express Genes (DEGs) used in this study
Gene ID	log2FoldChange	p-value
AEN	1.25133	1.88998e-94
SALL1	1.08064	1.02911e-12
LOC105377924	1.23804	9.54006e-32
KBTBD8	1.3719	1.82583e-60
CXCL13	5.707	6.06898e-182
CDC25B	1.18388	6.19067e-138
LOC100419170	1.2118	1.6091e-09
FAAHP1	3.1754	5.67269e-78
CST7	1.25055	3.35486e-52
SELL	2.19324	2.0925e-112
RNF223	1.24635	2.66299e-18
GBP7	1.05208	7.3678e-14
FOXE1	2.89954	7.7184e-190
CD38	2.15651	1.31809e-107
PGBD5	1.81196	3.54441e-64
LINC02341	1.12572	0.00072364
ADAM23	1.86197	3.32415e-117
DNAH17-AS1	1.22612	2.28785e-07
LOC284344	1.12507	0.0138709
C10orf99	3.92834	5.30579e-283
GPR1-AS	2.1392	7.35406e-12
PRSS22	2.78913	3.42844e-131
PITX1	2.87264	6.54703e-111
SRMS	1.62537	1.47522e-39
PTCRA	3.31596	2.82741e-28
SYCE3	1.44386	3.89055e-16
LDLR	1.06333	3.00751e-63
CXCR2P1	2.64104	5.50009e-43
KIF4A	1.60372	3.64935e-154
UGT1A8	2.3197	5.46041e-10
CD177	3.58357	1.14285e-71
XAF1	2.09785	5.14618e-88
ENKUR	4.96695	6.53563e-153
CCDC60	2.97584	6.67859e-28
LINC01206	5.78681	3.66008e-128
SOCS3	1.86007	6.1313e-90
CBX2	1.04922	1.97288e-47
GNLY	1.69084	1.59624e-42
FAM83A	2.22361	6.90588e-141
LOC105370401	1.52152	1.67122e-17
NEU2	2.25308	1.46304e-94
IFNE	3.29719	2.52682e-26
BATF2	2.96411	5.43753e-120
LMNB1	1.17331	1.8018e-197
LOC101927914	2.02561	4.05846e-20
OCM2	2.04722	1.36701e-07
ENTHD1	1.58815	8.26053e-25
ERFE	1.43639	8.64706e-17
HIST1H2AJ	1.16657	0.00805809
CCNB2	1.45054	1.35576e-160
CD28	1.56901	6.89686e-72
YWHAEP7	1.0741	5.05797e-28
KCNG3	1.78108	2.67296e-45
CCNE2	1.09821	4.53906e-53
CDC45	1.56993	1.54645e-89
P2RY10	1.22334	2.52023e-44
CLDN34	1.75535	1.62977e-21
EN2	1.58329	3.71808e-25
PSG10P	1.38241	0.000141717
GPR84	2.39521	2.7482e-67
IL36RN	1.86521	3.30244e-199
SAA4	1.45859	0.000121268
CDCA2	1.65203	1.932e-124
SNHG22	1.47828	1.33956e-12
TRIM48	3.26987	2.33767e-07
FLICR	1.27083	2.2772e-06
TREM1	1.95958	3.51587e-33
DPPA4	2.48078	4.3829e-15
LINC01281	2.95606	8.7251e-21
HIST1H2BH	1.52435	2.0119e-31
HIST1H2BO	1.10149	9.09481e-06
FAM3D	1.52532	2.58236e-30
RELL2	1.2594	5.4396e-46
SYT4	1.15302	0.0072516
KLRB1	1.58116	1.04895e-67
LINC01932	1.06934	0.000537885
SNORA14B	1.08274	8.3126e-06
IGFL1	4.30826	1.06628e-200
ANKRD34B	3.80224	1.94111e-44
AKR1B10	4.98416	0
LINC01127	1.6168	1.48155e-25
EZH2	1.12065	1.08704e-145
HBEGF	1.50048	7.0035e-66
KRT16P1	2.96231	1.17876e-40
DNASE1L3	1.28712	2.8698e-80
TRIM72	1.01621	2.83403e-10
TNFSF15	1.12019	1.0716e-27
SNORA40	1.00998	1.43439e-27
CXCR2	2.4633	1.4268e-258
VSNL1	1.29057	9.37272e-141
RAET1G	1.8036	1.69414e-83
OR2W3	1.01496	1.86546e-08
STRIP2	1.97854	1.65815e-103
ZIC4	1.76375	1.13803e-23
IL17A	6.79601	1.19677e-146
HIST1H2BB	1.14326	0.0269649
PARPBP	1.33694	3.05625e-61
SPIN4	1.41093	2.67266e-107
SLC26A4	2.3354	3.49464e-72
TGM3	1.45471	1.18821e-101
TICRR	2.07319	7.0319e-206
EREG	1.21215	4.53064e-41
LINC00473	3.37361	4.59254e-47
CAMP	2.63632	3.32486e-60
GRHL3	1.24057	4.75246e-122
SSTR3	2.25253	4.39865e-17
RDH16	2.12944	1.63845e-164
RN7SL3	1.5869	3.13446e-06
MUC4	4.91583	6.59945e-85
SERPIND1	1.11495	1.36352e-09
OASL	4.07036	1.41663e-238
DHRS9	1.58462	4.45413e-58
SKA3	1.93744	1.35338e-123
B3GNT3	1.17356	6.53033e-21
SLC16A6	1.47634	5.59168e-114
PSG2	1.22813	6.55585e-06
UTS2	1.3372	1.59893e-06
GINS4	1.12414	2.84686e-101
SERPINB1	1.11662	1.11201e-114
FREM3	1.62174	3.71085e-10
GDPD3	1.92857	6.58324e-194
FLJ42102	1.47853	0.00434253
LINC02028	1.14898	2.00787e-10
RRM2	2.36104	1.54045e-300
UNC93A	1.18386	3.72593e-41
ISG20	1.08904	1.57136e-50
CXCL1	5.93602	1.96741e-241
LGALS9C	3.31839	8.59572e-74
PKMYT1	1.44857	3.1824e-34
SLC26A9	2.75015	4.7927e-226
FAM43A	1.56099	2.32631e-99
GLB1L3	1.11838	5.8465e-54
DDX60L	1.66237	8.79975e-68
ORM2	1.38188	3.50871e-05
LINC01010	1.01762	4.05049e-24
LINC01891	1.08491	0.000107944
LCE3C	5.95558	4.60233e-37
SLC26A4-AS1	1.51678	1.80818e-19
CDKN3	1.4642	1.80365e-105
RND1	4.2026	3.05265e-224
PRKCQ-AS1	2.71128	1.39919e-195
FCHSD1	1.84394	7.65767e-144
CAMK2N2	1.39944	1.18771e-23
ELAVL3	1.13718	4.64329e-05
KPNA7	1.14748	1.38146e-10
LINC01181	2.49271	4.99208e-48
UNC5A	1.98382	3.01266e-67
LINC02397	1.1983	6.48958e-12
KPNA2	1.34466	0
BIRC5	1.55073	1.93456e-144
CPLX3	3.32902	8.9131e-105
CLEC4E	2.06156	1.20161e-49
SERPINB9	1.42595	7.31934e-100
LINC01269	4.6	9.9265e-124
PNMA6F	2.21688	1.19715e-10
MIR3176	1.30366	0.000188786
PRSS21	1.27159	8.98752e-16
SLAMF1	1.32973	2.07181e-56
KRT37	2.53589	1.02695e-52
MYH13	3.66673	4.37574e-51
DKFZP434K028	1.67801	3.20888e-07
IFI16	1.0442	2.43708e-108
CSTA	1.0928	8.2473e-39
LOC729737	1.68805	5.07239e-37
TMIGD2	1.3708	2.45003e-13
SPP1	1.46304	1.32336e-13
TRPA1	1.34492	1.87956e-14
IL21R	1.99385	2.10645e-92
FCAR	4.02637	2.1359e-39
GPR1	1.65692	3.69109e-99
CLLU1	3.82841	1.59078e-66
C3orf36	1.12113	6.60031e-12
PGLYRP4	1.36935	4.8341e-79
GPR18	1.35807	9.71391e-30
FCMR	1.7415	2.85649e-100
PI3	5.40954	2.78376e-304
NUF2	1.48105	5.96669e-76
STAT1	1.3878	3.02862e-195
PTTG1	1.28101	3.4401e-169
LOC101927023	3.94104	1.57665e-47
RGS1	3.08648	1.00485e-200
HRNR	4.76644	2.3164e-176
BPIFB4	1.99908	0.00802075
LINC01098	2.3339	5.3455e-13
SLA2	1.0914	1.47214e-37
MTFR2	1.39133	2.48543e-93
LOC100128770	1.0086	1.57888e-16
ANGPTL4	1.33289	8.04247e-37
LOC285556	1.3092	3.83998e-07
CYP2S1	1.30175	9.9602e-66
TEDDM1	1.16125	1.2616e-14
FBXW10	1.29252	1.19425e-05
KRT6C	4.32911	6.08069e-211
ASPG	1.53509	4.58732e-50
STEAP1B	1.51605	1.36289e-37
EEF1DP3	1.77156	1.62848e-57
GPRIN1	1.7709	1.68221e-63
GCOM1	1.64643	7.23018e-92
GBP1P1	1.06015	1.87788e-24
LIPG	2.14844	5.75655e-85
STARD4	1.03943	1.25367e-30
CLEC17A	1.86148	6.42626e-10
MKI67	1.67273	4.64917e-134
IL4R	1.24953	3.76261e-145
CLSPN	1.66501	9.41305e-106
ERVMER34-1	1.62711	8.77345e-91
PDCD1	2.10443	1.42589e-61
EPOP	2.064	4.40973e-146
SLC2A7	1.12272	0.00142645
C12orf56	2.21995	2.1572e-108
TRPV3	1.40465	1.50636e-116
LINC01775	1.69755	1.89513e-10
ICOS	2.72447	2.88759e-133
PLCXD2-AS1	2.16942	3.56113e-14
MARK2P9	1.36209	1.97571e-13
FAM111B	1.83504	9.85884e-99
TREML1	2.39936	3.92786e-76
EPHB2	2.35834	2.25323e-175
MESP2	2.16091	1.24904e-68
CPNE7	1.84443	3.55961e-44
ZFP92	1.88863	5.00545e-31
E2F8	1.28075	5.15482e-72
ARSF	3.22157	1.0445e-282
S100P	1.30875	1.02694e-30
PROZ	1.04484	2.01933e-05
DIAPH3-AS1	1.70689	7.12474e-08
GK	1.47566	3.85121e-65
ZYG11A	1.34156	1.66636e-28
TMEM86A	1.13703	5.20993e-75
EPHA2	1.20927	2.89131e-62
ADAMDEC1	4.09399	2.83674e-230
LINC01792	4.15579	1.2717e-50
FBN2	2.17476	3.19858e-64
LAIR2	3.0196	2.13775e-48
MTRNR2L1	1.5873	0.000431362
FOLH1	1.23428	5.47998e-46
SPRR2D	2.92259	1.34591e-178
DTX3L	1.2477	2.41537e-141
PLA2G4E	1.64849	7.97612e-229
ELF3	1.61295	1.42687e-71
MYOSLID	1.44195	1.58308e-45
LINC02159	3.34625	2.18418e-141
CDC25C	1.50031	2.06687e-74
LAG3	1.63965	6.55309e-56
CDX2	1.99422	1.98312e-08
MYBL2	1.64149	9.81359e-85
PARP14	1.40087	1.32742e-94
TMEM171	2.48171	1.22191e-132
LCK	1.25733	1.30249e-55
DUOXA1	1.073	1.51014e-91
DDX60	1.23876	1.15304e-57
IL22	5.00262	1.23348e-63
CYP7B1	1.02976	2.1517e-66
ACOD1	1.16213	0.0125048
CYP2E1	1.23317	1.14332e-40
LOC101928135	1.34305	0.000132953
ASPHD1	1.03102	1.92391e-16
OR1Q1	1.01387	0.00199936
RHCG	3.71339	1.45186e-280
LINC02005	1.99949	6.19448e-27
BMPER	1.88738	1.80745e-33
CPA6	3.40454	7.62e-36
SHD	2.84847	5.90737e-13
PLA2G3	1.80415	1.0764e-120
DARS-AS1	1.47201	6.9451e-46
CDCA3	1.18047	6.24447e-69
NPC1L1	1.00307	2.51554e-12
MEIKIN	1.12732	7.50329e-07
LRRC74B	2.55599	5.31255e-18
ANKRD62	1.07752	0.0280846
DDN	1.37079	1.36137e-26
AUNIP	1.9178	1.74426e-168
HK2	1.38604	7.78529e-156
ERO1A	1.09593	1.52921e-67
SPC25	1.81252	1.69573e-121
ZP4	3.67954	4.35762e-38
HSH2D	1.02233	1.78487e-40
CD5	1.18981	6.80898e-39
SNORD88B	1.28377	5.4186e-17
TMEM163	1.29805	7.15653e-24
DTL	1.14108	1.06198e-71
RSAD2	2.71259	1.9825e-86
CPA5	1.00149	1.34746e-13
CD300LF	1.74299	1.37107e-34
CXCL6	5.20758	1.72287e-61
UPP1	2.64699	2.7926e-208
KIF20A	1.96464	9.23684e-167
FCGR1CP	1.94069	8.71085e-12
F12	1.29207	4.38327e-37
CHAC2	1.60491	1.57414e-88
CD300E	1.71719	8.90244e-56
CCL3	3.28563	5.34124e-94
TTK	1.66089	1.82113e-94
NCAPG	1.93138	1.56778e-153
MCIDAS	1.84531	8.62855e-18
DUSP9	2.58525	6.81993e-69
ATP10B	1.63263	5.4926e-171
NUSAP1	1.16867	5.93326e-96
GPR61	1.16636	1.73904e-06
MAGEB17	1.07532	0.000210787
SPRR1B	1.74437	5.15327e-80
PLA2G4E-AS1	1.60812	1.10486e-53
OTOP2	2.09934	3.33435e-28
NTRK1	1.21105	1.82085e-12
CNGB1	3.74947	3.73253e-124
LOC105376382	1.31473	3.11457e-08
HS3ST3A1	2.42926	1.16235e-98
MREG	1.14622	2.24296e-129
PTPN22	1.25896	2.66505e-49
FAM129C	1.72526	1.00783e-22
LOC105369747	1.26896	0.00164547
LINC02487	1.43698	9.78879e-10
TNFRSF9	2.82971	1.93721e-165
MIR4499	1.29424	0.0242967
TMPO-AS1	1.12621	2.1088e-58
NRIR	1.3	1.79464e-06
FAM110C	1.79507	0
LOC102723345	1.19305	0.000579414
PLCXD2	1.40033	4.08291e-40
TPBG	1.40331	0
HEPHL1	5.39895	1.18896e-300
CIP2A	1.10714	5.77547e-49
KIF14	1.85108	4.55358e-88
SH2D2A	2.33929	1.22419e-117
RTEL1	1.06916	6.57262e-26
HRH2	3.09177	8.71448e-258
MIR9-3HG	1.02655	1.51788e-37
GPR158	2.47727	1.10698e-47
OAS1	1.99609	1.33299e-122
MYCBPAP	1.36538	7.03584e-35
SERPINB13	2.25065	7.12949e-270
TMPRSS4	2.51418	1.57103e-139
SMCO2	1.38208	3.11035e-32
GPR174	1.31154	1.45553e-19
OSM	3.79447	1.69101e-57
AGER	1.05203	0.00461228
AZGP1P1	1.27794	6.21269e-33
CD83	1.22324	3.538e-98
GCH1	1.11449	2.05613e-164
MELK	1.8485	2.29374e-181
GPX2	1.21363	1.05066e-57
ITK	1.15377	1.4122e-40
AREG	1.74394	6.67606e-14
ULBP1	1.29563	5.90552e-17
GASAL1	1.44501	2.09554e-65
OTUB2	1.02164	7.56499e-57
SPIC	1.92255	1.27004e-08
E2F7	1.52848	1.67996e-95
KLK9	2.65664	3.25608e-137
MMP1	3.78711	7.8534e-59
FSD1	1.28306	1.70869e-09
LOC643802	1.43	2.93008e-06
IL18RAP	1.653	3.35118e-41
SLAMF6	1.32478	7.44436e-41
SH3PXD2A-AS1	2.00182	5.44983e-219
KIF23	1.46545	8.98138e-119
AP1S3	1.19506	2.83542e-55
SPRR2C	9.36394	0
MMP3	1.06709	3.02781e-05
CCL18	2.11089	1.26064e-39
ADCYAP1	2.58799	1.55134e-19
TLR10	1.23964	3.43347e-20
CXCL2	3.2406	1.15007e-121
IZUMO1	1.5634	1.10977e-15
FZD5	1.19421	4.82424e-82
LINC00589	1.99283	1.35565e-06
MPHOSPH6	1.51538	8.93774e-125
TMC5	2.70127	8.19865e-184
KRT16	2.81758	1.19988e-158
TNFRSF21	1.28268	4.47367e-154
HPDL	1.43485	1.23534e-48
DEFB4B	6.53778	8.24446e-45
SEMG2	2.32174	5.85161e-14
CD247	1.25704	8.19952e-43
LOC101928231	3.68607	4.76631e-147
C3orf79	1.16807	3.4505e-08
NABP1	1.53531	4.85292e-85
LINC01271	1.22106	8.40624e-08
SLAMF7	1.51085	4.19913e-129
LINC00659	1.38839	3.04333e-09
LINC02323	3.24639	7.93523e-77
FDCSP	2.6723	9.18842e-16
HIST1H2AB	1.12368	0.00745583
PTTG3P	1.42287	1.03298e-25
SNORA10	1.22377	6.85192e-20
FAM157B	2.82851	1.53295e-24
CENPI	1.12107	1.40699e-58
FPR2	3.16188	1.97228e-44
CENPK	1.16254	2.54708e-38
S100A7	3.90851	1.59988e-193
LOC101930071	1.65689	6.08617e-27
TMEM132D	1.38162	2.37313e-09
SERPINB3	3.61942	5.08214e-233
C15orf54	1.01349	0.00532208
ZBTB32	1.16452	5.66112e-14
HORMAD1	1.93741	1.62616e-06
AANAT	1.16838	8.94771e-11
CH25H	1.28208	6.64857e-55
ALPL	1.09352	5.21254e-39
PNP	1.50953	1.32225e-198
CCNA1	1.2198	5.3664e-11
IL26	4.45738	1.07573e-99
SOX7	1.25132	2.10719e-148
KLK6	2.09936	1.45646e-74
LINC02274	1.00686	0.000706189
IRF1	1.02674	1.22402e-75
SH2D1A	1.44633	2.30707e-41
LINC01405	3.80431	1.20441e-30
ARL5B	1.14302	6.90591e-53
KIF11	1.26056	7.37722e-81
CD36	1.01862	1.70596e-36
PCP4L1	1.50895	2.97736e-49
FCRL3	2.26	1.21429e-29
TBC1D27	1.3655	6.67199e-06
KIF4B	1.54797	1.39106e-44
MCEMP1	1.14401	9.79809e-07
SCNN1D	2.25032	2.20047e-69
SLC32A1	2.26858	9.23685e-07
PGLYRP2	2.7376	8.50945e-98
TIFAB	1.3092	1.92308e-35
STXBP5-AS1	1.59837	1.3595e-60
PRG1	2.20325	2.09527e-13
ADAMTS4	2.38473	3.06743e-97
HELZ2	1.56759	1.01305e-52
SVOP	1.24165	3.72738e-05
CHRM3-AS2	2.64929	2.71275e-19
TMEM75	1.11035	0.000401145
LOC102723649	1.41884	3.93377e-06
CDC20	1.57962	1.24996e-105
ACP7	2.97052	2.65757e-243
ACPP	1.04233	5.13961e-93
BUB1	1.65434	8.32581e-148
AIF1	1.25648	0.000283416
HIST1H2AI	1.18504	7.52848e-05
KRT6A	2.5173	9.00846e-143
LCE3B	6.39468	3.68542e-29
NUP210	1.37412	3.34499e-92
UBASH3A	1.30577	1.73572e-35
LINC02014	3.48333	6.89962e-62
CXCR5	1.29411	3.08309e-12
MFSD2B	4.35244	7.85194e-237
FASLG	1.12689	1.48835e-31
ACTL8	1.92216	1.17459e-10
FABP5P3	2.11574	1.94425e-13
GPR65	1.10488	4.64314e-35
FUT1	1.39059	7.36216e-134
NOCT	1.57122	2.33398e-178
NT5C3A	1.34929	2.59267e-91
LOC400743	1.11117	0.000105548
LOC399886	4.5437	7.22267e-75
IL12RB2	1.92224	2.14396e-157
LINC01151	1.28704	9.85217e-05
CT62	1.68613	1.43271e-20
ULBP2	3.05457	7.54756e-139
CYP4Z2P	2.51129	2.35255e-44
HELLS	1.45575	1.2379e-81
C19orf84	1.03604	0.00303772
CDK5R1	2.15151	0
LIPE-AS1	1.07491	7.22531e-27
RTP4	2.11861	2.86944e-139
LOC400867	1.22183	2.40765e-08
ALOX12B	1.46152	4.15215e-100
CD3G	1.16339	2.53692e-39
IL7R	1.67925	3.71477e-81
LINC01099	1.17781	0.0104724
KLK10	1.51579	8.77418e-96
GPANK1	2.10966	0.000643487
DDX58	1.29174	3.36523e-70
MIR4432HG	1.01861	0.00387543
SHROOM2	1.15791	1.51395e-121
HIST1H2BM	1.08198	0.00179696
EFCAB6-AS1	1.72555	4.3501e-16
RNF224	1.23223	3.95331e-19
ERCC6L	2.06435	4.21924e-150
LINC00880	1.06191	0.00288324
BSND	1.0726	0.000409961
LCN2	2.9602	2.455e-145
CDKN2A	1.29935	2.65982e-26
SGO2	1.2923	1.80353e-42
AGMAT	1.10467	3.40481e-38
SLC16A10	1.30445	1.93455e-99
STEAP3-AS1	1.57069	1.06952e-26
CEACAM3	1.99971	1.66817e-17
CDCA8	1.13074	1.50079e-99
TNIP3	7.06458	5.8647e-285
ADAM12	1.14106	2.44501e-33
HOXD11	2.32806	3.3738e-39
LCE3E	3.33813	4.04578e-193
SLC4A8	1.06776	2.27153e-36
PCSK1	2.63751	2.83858e-57
ANLN	1.09147	2.76773e-54
CHRNA5	1.73338	4.97296e-95
DLX2	1.14461	5.28499e-11
ADGRE3	1.97153	7.3883e-13
HTR7	1.97274	3.71908e-68
A2ML1	1.61588	1.20354e-153
FABP5	2.0539	2.68248e-121
UGT1A10	3.52838	3.35552e-58
ADAM19	1.1586	1.54289e-70
TMEM92	1.10813	2.51822e-19
TUBBP5	1.7981	1.92167e-27
IKZF3	1.59756	2.38433e-63
APOBEC3B	1.26475	1.49763e-48
PAEP	1.67875	3.93822e-17
KRT8P41	1.07397	0.000478481
DEFB4A	7.33964	1.88255e-216
AMMECR1	1.40478	6.26056e-178
LINC02535	1.60178	8.87619e-10
IMPA1P1	2.6038	1.0597e-22
FCGR3A	2.28648	1.80072e-90
DKK4	3.03271	1.66552e-58
LOC102723373	1.66374	3.49906e-24
ACE2	1.29332	6.73077e-40
DNA2	1.14698	1.57034e-55
LUZP2	2.53844	1.17864e-80
CLCA3P	5.19818	1.02856e-80
ZWINT	1.20071	8.15357e-139
SPINK9	1.29816	0.00859699
UBE2T	1.21206	1.27116e-87
CCR7	2.47907	1.46547e-165
CCR4	1.33673	2.0117e-30
BLNK	1.13836	2.72154e-142
IL19	9.36395	2.88995e-206
CLEC4D	3.33403	7.08715e-42
CENPE	1.82135	3.34127e-65
CRABP2	1.01934	6.66885e-54
PCLAF	1.62416	6.92611e-128
CES3	1.44297	2.4833e-45
AASS	1.68433	1.72718e-121
CYP27B1	1.88582	1.69988e-61
TCL1A	3.79406	4.81988e-47
CLCN1	2.20304	5.69974e-49
GBP1	1.75051	6.26227e-178
CEP55	1.81902	1.17736e-140
CEMIP	1.48022	8.91589e-94
CTPS1	1.02695	1.38481e-171
HYAL4	3.35418	3.06887e-224
FCGR3B	1.31425	5.3675e-15
SMPD3	1.20285	5.27467e-42
SLC7A11-AS1	2.26653	6.82933e-15
SAA1	1.41985	2.26207e-19
LRRC20	1.13162	1.7052e-66
FFAR2	1.30276	3.37053e-50
CHRNA3	1.32235	1.43206e-24
SYCN	1.00658	0.000145052
FCGR1A	2.51685	2.44e-61
CERNA2	5.52615	0
IFIH1	1.43604	3.07861e-107
LINC00603	1.53359	0.000170002
SPRR2G	2.36374	6.45568e-103
IL1B	2.87995	6.72997e-67
REN	3.71915	4.32335e-81
SLCO5A1	1.59962	8.98924e-34
SIRPG-AS1	1.57044	3.70474e-06
ZNF503-AS2	1.01092	1.20754e-46
GPR68	1.59672	8.5948e-124
CCDC63	1.25053	1.95316e-05
CTXN3	2.78999	7.21728e-27
PARP9	1.67006	6.25152e-213
MMP10	1.26096	0.00048306
TEX15	2.74859	1.76279e-22
C9	1.09514	4.62072e-08
SLFN12L	1.10318	3.97877e-15
SNORD12B	1.11754	4.72179e-07
SPIB	3.00058	1.55735e-72
TAS2R60	1.01895	0.00203503
ARHGAP11A	1.18772	1.98656e-81
MPZL2	1.72385	8.87922e-263
PIK3CD-AS1	1.14421	8.83621e-06
BIK	1.26449	2.25538e-48
TRIM22	1.43033	3.77613e-121
GDF6	1.26573	9.54567e-10
CHST1	1.62828	2.91218e-51
LILRB4	1.32224	3.56862e-39
HIST1H3B	1.28567	0.000111186
LGALS17A	1.11896	0.00723198
PNMA5	1.17553	9.09916e-09
LBP	2.57812	4.96187e-24
ASF1B	1.29554	7.53383e-78
HOXB13	3.58655	4.74718e-23
CALCA	2.59614	8.70559e-11
CXCL11	2.51012	8.60492e-43
HCAR3	1.02767	1.81515e-54
CLDN24	2.16207	8.21014e-13
ELOVL7	1.04899	3.62975e-64
NKG7	1.11184	4.78669e-30
CARD6	1.75848	1.45013e-137
OAS3	2.07614	7.44829e-142
SLC16A9	1.76441	8.30919e-50
KRT76	1.00576	0.000214422
CEACAM4	1.36562	2.28945e-18
S1PR4	1.1163	2.77311e-21
ETV4	1.02287	7.7237e-37
CCL20	4.6724	5.5751e-189
DIO2-AS1	1.42968	9.34694e-06
TPRXL	1.32026	2.35356e-67
TREML4	1.52322	0.0117549
CDH26	2.67925	4.29056e-185
SLC52A3	1.56573	9.73656e-77
RUFY4	2.4038	2.95362e-39
C12orf80	1.56332	2.93507e-09
SIT1	1.1028	1.42821e-27
TUBB3	1.25141	7.34511e-32
SLC6A14	3.55131	0
CCL2	1.17355	6.85692e-70
AGAP2	1.4091	8.52943e-78
TROAP	1.49838	8.13639e-96
CHAC1	4.38696	7.71207e-195
HMGA2	2.46386	4.63193e-23
LTB4R	1.11601	1.12366e-116
SLC4A10	2.20426	2.22192e-30
NCAPH	1.61093	1.22814e-182
TMEM45B	1.49229	7.46384e-182
LINC00856	1.95691	7.92827e-13
UGT1A9	3.05224	2.49269e-16
ADM2	1.05306	8.63896e-26
EPN3	1.11345	2.35479e-50
GZMA	1.44654	4.83718e-63
KLK13	2.87612	0
IQCF1	1.35299	0.00377554
SBK3	1.27576	1.62247e-05
TSPAN10	1.1651	3.36711e-26
C11orf87	1.08043	1.17821e-10
IFIT1	1.58059	2.34169e-56
SCN2A	2.0681	3.71719e-32
IL36A	10.442	0
LOC105369340	1.17347	7.07286e-55
CXCL9	3.13178	2.72235e-100
SLC12A5-AS1	1.11031	0.0013706
LOC100506444	1.15114	0.000293668
IGLON5	1.59097	3.55509e-57
LOC101927854	1.24777	7.73507e-42
LTF	4.4678	1.97446e-172
MRGPRX3	3.50207	3.06641e-24
MIR155HG	1.80139	3.05442e-39
TGFA	1.16572	2.95799e-104
KIF15	1.16135	2.10821e-62
DSG3	1.35779	1.2275e-232
HJURP	1.58636	3.6761e-142
PTAFR	1.25651	2.20489e-105
LINC02255	1.10524	8.38257e-05
FERMT1	1.27663	4.04519e-98
JAK3	1.18235	1.85777e-67
CXCL5	4.52029	1.07409e-53
ZBED2	1.45712	1.26024e-63
SLC5A1	1.58352	4.27907e-225
SNORD70B	1.40977	2.19773e-06
ORC6	1.4054	2.07265e-93
CHRNA9	2.47973	4.8698e-109
CALHM6	1.28325	2.05222e-51
LINC01433	1.77048	5.10339e-09
PVT1	1.25105	5.76139e-70
CYP24A1	3.38075	2.09272e-149
REREP3	2.5934	5.88522e-22
FBXO10	1.11845	1.04779e-111
WDR66	1.5935	5.66515e-64
IFI44	2.38517	1.17706e-112
MMP9	1.61276	3.22932e-46
LINC01806	1.44749	3.08552e-76
XDH	2.59769	6.42801e-131
CXCR4	1.60248	9.50263e-157
CXCL3	2.1152	5.61759e-43
LOC101928674	1.13524	3.33295e-05
STYK1	1.06996	4.36256e-59
FIBCD1	1.52091	1.20404e-09
LINC00698	1.11932	0.0200521
CMPK2	2.20427	1.39094e-82
NOXO1	1.17204	9.25811e-26
SMIM35	1.04103	0.0173023
FOXP3	1.89476	2.82985e-96
FOXM1	1.53006	1.49611e-143
CDK1	1.58071	3.65274e-109
ORC1	1.33539	3.92228e-79
SAMSN1	1.59529	4.70103e-92
IL24	3.8955	1.45708e-48
LINC01270	1.21822	2.00602e-18
AKR1B15	4.43601	0
GNRHR	1.66232	1.59683e-21
PPBP	1.56989	1.14767e-11
HTR3A	4.06371	1.38322e-133
SPRR2B	4.67557	4.33214e-190
MIR3945HG	4.4749	1.55257e-104
HK3	1.07584	2.43266e-20
MAD2L1	1.12718	7.59455e-95
HP	1.26446	6.89105e-06
KCNK10	3.62252	1.00856e-252
ZAN	1.09882	4.25674e-12
ENTPD7	1.3011	1.74108e-127
IL23A	1.95243	1.60948e-60
LINC01629	2.39706	5.14005e-08
POLR3G	2.26723	5.67021e-161
SIRPG	1.62961	2.7472e-51
HERC6	2.81841	2.80501e-181
FAM157A	1.59252	4.27586e-16
HPCAL4	1.01023	1.09405e-08
TYMS	1.04646	5.89628e-83
APOL1	1.99234	5.98673e-143
NR4A3	2.25789	1.42715e-98
CCNA2	1.703	7.45219e-187
AMPD3	1.04453	6.64179e-93
RHOXF1-AS1	1.74194	6.97267e-31
CKS2	1.1125	1.03565e-91
FPR1	2.88937	8.43551e-96
IL10	1.50455	3.81663e-27
RAET1L	1.35908	1.43012e-40
LINC02273	1.7285	3.58049e-31
GALNT6	1.75283	1.67101e-162
ACOT11	1.19837	5.89507e-38
ZNF878	1.34023	1.27737e-17
LRP8	1.77804	1.22968e-176
SLC22A13	1.04688	0.000458429
OAS2	3.08327	7.69174e-188
HIST1H3C	2.18075	1.08944e-13
C12orf74	5.07331	2.01403e-80
OTOP3	2.14735	7.20137e-25
LCE3A	6.47489	9.45424e-194
SAMD15	1.36801	2.50743e-43
SMCO1	1.67611	1.24469e-12
ADAP2	1.72229	0
ETV3L	3.23554	7.32871e-34
LINC01562	2.20756	1.43384e-25
LINC02408	1.54933	1.11678e-06
EXO1	1.53607	4.49068e-110
LRG1	1.82897	1.02961e-58
WFDC12	1.55937	4.5265e-68
GBP5	2.31618	1.91734e-173
ODF3B	1.10431	7.28803e-26
SNORA71C	1.12919	3.50645e-06
FUT2	2.28158	3.42303e-138
HIST1H3J	1.29743	0.0004773
TYMP	2.04043	3.48733e-120
NEK2	1.49214	3.59439e-127
FLVCR2	1.56834	2.51076e-242
ST6GALNAC1	1.96747	3.51401e-86
XRCC2	1.00157	2.30495e-31
UGCG	1.01256	4.06608e-98
IL12RB1	1.63272	8.52315e-74
LILRA4	1.74424	1.71326e-35
LOC101927746	1.40544	4.17586e-41
LOC440982	2.75137	1.4932e-12
LINC02495	1.3304	0.000170145
SMIM25	2.11895	4.29215e-83
KAZN-AS1	1.56497	1.81337e-17
ARL11	1.40045	2.85786e-139
GJB6	1.72661	2.78761e-198
SYT5	2.46459	5.29798e-52
KIF18B	1.50233	2.57317e-74
RNASE2	1.83325	4.79123e-17
LINC01954	1.69993	2.99843e-07
LOC101928075	1.55888	4.0281e-09
SERPINA1	1.87811	2.20051e-119
FCGR1B	1.53208	2.60657e-20
CCL17	1.00218	1.22647e-11
LINC01214	1.52225	5.63676e-54
SELE	1.36791	1.85549e-26
CLEC4C	1.93512	1.16765e-32
ARNTL2-AS1	1.61114	1.75246e-06
VPS9D1-AS1	1.16587	4.82114e-40
RNF225	1.09138	6.62925e-19
KRT24	6.60565	2.76339e-74
ZC3H12A	2.84109	1.07485e-293
KCNK17	2.07154	4.57303e-16
BRE-AS1	2.37644	4.35239e-40
NT5DC4	1.31308	7.04783e-06
NLRP7	3.84963	1.92892e-42
CD226	1.23413	3.8211e-41
WDR4	1.00501	8.07312e-60
CENPA	1.08426	1.18968e-57
TNFSF18	1.19005	1.25861e-06
CENPN	1.31163	2.43558e-185
BRINP1	2.35436	6.49631e-46
S100A8	4.32738	1.27409e-266
POLQ	1.42947	4.8505e-61
GTSCR1	1.63574	0.0139469
PRR11	1.30684	7.01769e-127
SKA1	1.85738	6.90734e-174
TRIM58	1.46189	1.01898e-30
LINC00861	2.02655	4.48602e-39
ISG15	1.9524	9.54194e-51
LINC00519	1.02345	1.41587e-17
CACNA2D3	1.19127	1.55139e-63
LOC101927157	1.18318	1.59837e-24
LINC01842	1.33509	5.83942e-06
HRH3	4.06087	6.71834e-101
LRRC55	3.61542	1.59866e-224
LYN	1.19675	8.92362e-177
TCN1	6.70481	0
LINC02081	1.24218	0.000876408
LILRB1	1.2227	1.69301e-37
BLACAT1	2.03912	1.53678e-58
INA	2.8253	5.03859e-159
FAM172BP	2.00448	2.88728e-12
LOC101927780	1.49067	1.00644e-16
COL4A4	1.17484	6.20824e-19
GJA3	1.76418	2.45702e-81
IFNG	3.73539	3.97574e-57
TGM6	3.11211	2.6673e-55
CCL8	1.43665	4.03165e-35
SPOCK2	1.15179	1.1082e-46
PLBD1	1.3779	4.70567e-252
PROB1	1.83358	2.8199e-66
KRT16P3	3.48936	1.30971e-52
GCNT4	1.92741	1.09283e-121
KIF24	1.06216	6.16321e-83
SYNPR	1.6206	7.51794e-08
HIST1H2AH	1.5739	0.00020484
GBP3	1.01598	1.36092e-16
ATP6V0D2	2.25799	3.23354e-15
FBXO45	1.26933	5.95667e-130
AIM2	2.79116	8.94208e-125
SNORD74	1.3118	2.65973e-10
TECRL	1.30575	3.72092e-05
PSMA8	1.0257	0.00138711
KRT6B	1.24737	1.19436e-41
PRAME	1.83443	1.80049e-17
SIGLEC7	1.39896	1.92182e-19
CYP4F11	2.11562	1.46667e-26
LOC101929294	1.49837	0.00101316
LINC02520	1.32629	5.36472e-06
C2CD4A	1.39605	5.33438e-18
BIRC3	1.26606	2.67449e-61
CYP26A1	1.1455	4.05474e-05
APOL2	1.02288	2.05935e-76
HSD17B1	1.09678	1.57119e-28
CSF3R	1.11636	3.32098e-23
ZIC2	1.05537	2.68732e-20
SLC6A15	1.16581	4.87619e-46
PLEKHG7	4.96832	2.37633e-92
SBNO2	1.02971	1.43801e-40
TMEM151B	1.23498	4.31475e-09
DNAJB5-AS1	1.5972	2.19863e-09
LINC01857	2.09017	4.94348e-14
PNOC	1.84095	2.79155e-17
GTSF1L	1.96584	1.19258e-08
AURKB	1.40921	1.35965e-88
CARD14	1.09833	2.24627e-39
LINC01605	2.59392	1.09233e-253
SPRR2F	6.8862	3.70537e-183
POC1A	1.12565	8.06684e-71
PDSS1	1.29707	3.21676e-135
MIR6732	2.83655	6.24864e-40
UCA1	1.19145	5.17785e-13
NFKBIZ	1.62074	1.23977e-177
CD2	1.34271	1.3887e-73
LGALS9B	3.64882	2.84413e-69
MIR1204	1.28554	0.000684341
IL4I1	2.40315	6.03431e-90
LOC221946	1.08386	0.000195947
SPAG11A	1.57554	0.0027176
CNFN	1.45371	5.21453e-61
LINC01226	2.00812	2.52021e-05
IL36G	3.9008	0
TMPRSS11D	7.13959	0
TRIM14	1.233	2.7687e-184
SLC7A11	2.75106	1.5446e-199
ACKR2	2.11869	8.19248e-146
PRAC2	2.20464	9.96641e-07
GTSE1	1.66678	1.44817e-104
MMP12	4.65128	8.21342e-135
CDCA5	1.34637	2.36988e-126
HABP2	4.46515	4.38373e-85
CXCL17	3.08189	2.52344e-96
FGFBP1	1.32565	1.85092e-113
DIAPH3	1.47503	1.98929e-97
GGH	1.17624	6.16573e-104
HAS3	2.4209	1.54758e-178
CDRT1	1.68343	1.65575e-40
CHRNA6	2.35565	3.84019e-26
SNORD43	1.04587	6.13806e-05
PLAT	1.63444	1.41285e-57
CXCR3	1.33866	9.83542e-31
CHI3L2	3.12311	8.631e-182
MIR194-2HG	1.41787	8.71097e-09
ALG1L2	1.59587	2.87958e-08
LINC02528	1.0515	0.0217166
CLEC7A	2.13151	1.16251e-219
PLSCR1	1.13699	6.23781e-89
SIGLEC12	1.95027	1.06476e-14
LINC01724	1.5313	4.94986e-13
LRRC8B	1.1639	8.085e-91
ESCO2	1.77665	1.49093e-83
SLC7A1	1.16826	3.42907e-206
PRKCQ	2.71688	5.42173e-268
LINC00114	3.42836	3.67238e-39
KMO	1.17336	2.92365e-27
IL21	1.89211	0.00141913
MIR6727	1.02054	0.00760221
EPHA8	1.81588	2.1103e-13
C8orf74	1.09231	8.2522e-19
PPARGC1B	1.06678	1.4367e-78
SNORD88C	1.25064	2.69324e-05
FCRL1	1.41278	2.05408e-05
SLC16A1	1.0818	4.07508e-125
CCDC183-AS1	1.20319	3.8814e-40
SNORD49B	1.00716	0.000106729
BCL2L14	2.46983	3.90461e-60
CNTD2	1.44793	9.13698e-16
C6orf223	2.71279	4.87118e-83
PLEK	1.0552	1.36098e-68
LUCAT1	2.59302	4.18447e-58
GRM8	1.03811	2.88628e-07
PROK2	1.20978	6.49936e-08
XIRP1	1.4966	7.64097e-09
MIR6775	1.02375	0.033187
KLHDC7B	3.83985	9.24602e-145
FUT6	1.46772	5.83995e-12
CFAP99	1.30594	2.251e-07
PRRT4	1.01861	1.71473e-20
CXCL8	7.56225	5.2389e-215
CHRNB4	1.25185	5.83694e-22
IL36B	1.12111	6.09326e-29
TMEM165	1.10437	1.16767e-148
FAM169A	1.17069	2.87797e-41
ZNF80	1.42747	3.49082e-11
STEAP4	1.02769	2.40944e-57
HTR3B	4.82485	5.95421e-68
TLL2	1.01125	1.32513e-13
ADH7	3.23172	2.97744e-129
MYO1H	1.95123	1.04917e-82
BLM	1.67873	3.91351e-141
CHST4	1.46224	1.70165e-05
SNORD75	1.10314	0.000978134
CSF3	3.59402	3.20534e-30
CD7	1.89041	1.20068e-57
CHAT	3.26247	8.06088e-17
KYNU	3.97517	0
GNA15	1.07348	9.68577e-65
ABCG4	4.56147	0
CD3D	1.07356	3.98033e-47
PMCH	1.08906	0.000245542
ZBP1	2.22202	5.36833e-72
PBK	1.54259	4.63869e-98
MB21D1	1.56158	7.60533e-108
SKIV2L	2.70165	0.00074394
CLEC6A	3.64938	6.32207e-38
MX2	1.35994	4.34493e-47
GPR31	1.02649	0.00035016
TGM1	1.71937	6.0532e-125
MIR3142HG	1.68063	4.88612e-50
ACRV1	2.70284	5.17592e-67
HIST1H1B	1.71053	2.97975e-05
PLA2G2F	1.88072	3.06149e-92
LOC101928150	1.40617	2.13179e-08
ASPM	1.70408	1.3389e-79
IL2RA	1.97518	3.53984e-109
CD24	1.55243	3.11008e-143
KNL1	1.69511	7.78337e-83
RASGRP1	1.36996	1.25392e-119
KHDC1L	1.53841	1.68799e-07
SERPINB4	6.30728	2.01121e-176
UBA6	1.008	1.88668e-57
VNN1	2.60501	1.10969e-118
TCAF2	1.13823	3.83748e-133
PLBD1-AS1	1.23712	1.70991e-59
C9orf84	2.41022	7.50403e-96
CLEC2L	1.5597	7.57036e-21
LOC100506747	1.62977	7.77881e-15
GJB2	2.17152	5.66443e-226
TBX5-AS1	1.02954	1.93948e-06
LINC01002	1.55808	8.94335e-18
LOC100507600	1.87717	1.47563e-07
TAS2R40	1.80492	8.63469e-11
TBX20	2.09496	2.09209e-06
OR2AG2	1.189	0.0073202
SPINK6	1.24707	2.61816e-06
RAD51	1.0045	3.06e-70
ATP12A	3.21658	5.76117e-121
CFB	1.25373	0.00828536
CCR5	1.06108	3.45016e-34
CD164L2	1.06599	1.09576e-34
SAA2	3.51557	3.78014e-58
OGDHL	1.39137	8.47928e-15
USP17L1	3.08024	4.44172e-35
CD274	3.247	5.59523e-283
COL6A6	1.13663	6.81433e-15
MIR1304	1.07626	3.73894e-08
LINC01539	2.00763	3.44644e-11
MEFV	2.45319	6.52229e-99
GLT1D1	1.44998	2.83992e-82
KRT16P2	3.70428	3.81215e-96
NOS2	5.32536	1.98875e-198
CCNB1	1.82203	6.4762e-278
GDA	5.29247	1.10176e-211
CCL22	1.73979	4.1939e-91
GEN1	1.04416	1.75639e-43
TIGAR	1.55585	4.82906e-102
RELT	1.0244	1.41956e-38
TRPM6	1.23887	1.79623e-38
CCNE1	2.3234	1.77336e-261
ORM1	1.38626	0.00933183
FCN1	1.21399	2.51632e-26
CD6	1.08942	1.51187e-31
LOC105374205	2.21911	2.39908e-18
EPGN	4.73725	6.08867e-206
LOC101927402	1.0541	1.75428e-45
IL17C	5.3735	8.75415e-72
MYLK2	1.23138	2.11759e-08
IL23R	1.84746	2.29004e-20
PRDM12	1.1873	0.000314329
IFI27	1.81036	1.54554e-118
GALR2	1.29343	4.39928e-20
TBX21	1.3307	8.40053e-29
KCNJ6	1.72545	4.41614e-08
PCAT1	1.18135	7.85839e-16
CASP5	5.56976	5.6365e-109
LOC101929897	1.40208	1.07947e-35
RGS20	2.21119	2.68077e-157
PI15	1.87899	3.88078e-50
IRF7	2.06614	1.95527e-86
NKX2-8	2.21844	7.33021e-18
APOBEC3A	4.65374	2.74748e-73
OLR1	2.9878	6.28768e-41
NRAP	1.63837	9.0201e-32
MCM10	1.88379	5.26695e-135
LINC02560	1.02601	3.5341e-46
FLJ42969	3.27475	2.28511e-67
SOST	3.40137	3.17132e-39
NDC80	1.64054	1.15808e-121
SGO1	1.68964	2.38456e-85
PCSK9	2.35892	3.01688e-106
LOC101927070	1.1815	3.50278e-11
FER1L6	1.0838	3.21325e-09
DEPDC1	1.25062	1.13576e-52
VNN3	8.34364	6.12817e-306
KCNH1	1.53541	2.17282e-25
PPARD	1.09172	9.55145e-76
ZNF695	1.30007	1.81446e-07
EGR4	3.8156	4.97235e-31
CCL11	1.91783	9.21182e-10
IDO1	2.86242	3.84128e-123
SPAG5	1.16123	1.07167e-108
BRCA2	1.25689	1.42793e-47
CXCR1	1.47389	9.0986e-28
SLC12A3	1.73229	1.50258e-22
FNDC9	2.28499	1.49442e-12
APELA	1.38041	2.42089e-28
IRAK2	1.86343	6.23385e-259
LOC105370333	1.56197	3.20103e-94
DXO	1.47596	0.000299671
TREM2	1.12768	1.23074e-17
LINC01671	1.67873	8.69336e-32
UGT1A7	3.86822	4.19614e-161
FUT3	2.79576	2.71822e-225
LINC02428	1.3998	0.000325012
PIF1	1.88054	1.25354e-56
LOC101927795	2.03056	1.6325e-06
HIST1H2BI	1.73077	6.22838e-06
DDIAS	1.41308	6.01698e-91
PHEX	1.44778	5.12116e-56
CATSPERB	2.76265	5.52824e-82
CXCL10	3.24442	1.46578e-106
TACR3	1.83524	1.33788e-09
CKAP2L	1.48045	5.56417e-97
CYP27C1	1.10042	1.37841e-94
ZDHHC21	1.42928	2.49754e-91
CASP1P2	1.03244	2.27383e-21
PLA2G4D	3.36983	0
TRIML2	1.20228	0.0106701
GOLGA6L22	2.25065	6.21492e-05
MLKL	1.23329	1.80169e-75
CXCR6	2.7854	1.29282e-211
LOC90768	2.45021	1.86959e-45
HPSE	2.39082	0
S100A12	7.06044	0
RNF222	1.84883	9.05665e-125
LOC100128059	2.45734	1.08977e-18
PAX5	2.04225	7.22071e-35
ITGAL	1.02886	6.34942e-33
MAP3K9	1.07888	1.92483e-68
NYAP2	1.15631	0.000153669
CDC25A	1.80145	5.75619e-134
AMER2	1.1729	1.20471e-07
GNG8	1.28753	3.10639e-06
DEPDC1B	2.05903	7.9291e-177
GINS3	1.30168	5.24158e-227
IL21-AS1	2.59698	2.36373e-17
ARL14	3.19987	1.01726e-33
SLC18A3	2.5595	1.95317e-05
LOC100996351	1.0355	4.98818e-10
NEIL3	1.16363	1.20004e-47
FAM83A-AS1	1.9017	2.31971e-52
PAX9	1.07617	1.9205e-23
LOC102723824	1.25907	2.2889e-06
TAP1	1.12085	0.00470614
HAL	1.53725	4.58598e-86
CCL7	4.61686	4.0343e-71
DSC2	1.92692	2.54254e-219
TRG-AS1	1.65485	3.04304e-55
SNX10	1.10968	3.59957e-45
ARNTL2	1.82706	2.31214e-305
MIR6774	1.60693	1.42601e-07
TTC24	1.76368	2.77251e-24
TIGIT	2.0278	8.19212e-102
SH3GL3	1.24548	1.36358e-31
KRT17P2	1.16374	0.000322568
CD27	1.00878	8.07871e-21
GSDMC	1.08448	2.17045e-56
GTF2H4	1.45595	0.000695576
OGFRP1	1.14378	4.85472e-19
LOC105371824	1.35569	9.79298e-13
PSG1	1.93848	1.77833e-05
KRTAP5-AS1	3.17031	2.93094e-58
MTNR1A	3.36097	3.60303e-34
TRIP13	1.26713	4.15868e-106
IL6	2.57924	6.69337e-37
LYPD1	3.19805	4.41828e-79
ZNF831	1.05236	9.22141e-28
LOC399975	1.19526	1.85348e-55
CACNB4	1.681	9.87272e-68
KRT42P	1.0042	7.25801e-22
IFI6	1.72653	2.93973e-72
STIL	1.54637	3.61244e-144
UBE2C	1.34962	1.33567e-127
LCE3D	2.89008	2.24627e-184
GK3P	1.43436	3.97355e-59
DAZL	2.725	2.1521e-24
IFI44L	2.05735	2.2147e-44
SPRR2A	5.60205	3.74542e-228
LINC01215	3.54897	9.80974e-213
TOP2A	1.30666	2.07758e-93
RAD54L	1.30313	2.569e-87
LOC101928100	1.91578	2.74852e-120
TXNDC2	1.11784	7.71066e-06
CNTNAP2	1.47546	5.02182e-25
IKBKE	1.04528	6.48733e-47
KIF18A	1.61426	4.29557e-93
SLC47A2	1.10242	7.37097e-21
MTCL1	1.23185	3.12267e-71
GBAP1	2.16245	2.50978e-126
LINC02099	2.62481	3.3905e-23
LINC00518	1.96045	5.3255e-64
FABP12	1.29917	0.000387509
CLLU1OS	3.75048	6.10821e-62
TDO2	2.50484	7.30371e-51
SAMD9	2.84017	1.51227e-189
S100A7A	7.20567	3.08161e-137
UHRF1	1.34112	8.02754e-57
MFHAS1	1.01821	8.97867e-103
SH2D5	3.41891	7.27857e-62
LINC01398	3.67599	1.12428e-46
FOSL1	3.144	4.67934e-115
CENPF	1.30508	2.22357e-75
S100A9	4.77958	2.72257e-288
KCNJ2	1.0671	2.09339e-73
TPX2	1.31433	8.72263e-138
C15orf48	1.01483	1.41391e-39
MTNR1B	2.09428	2.52783e-08
GINS1	1.07419	5.58758e-111
SIGLEC9	1.02004	1.41545e-28
SLC6A10P	1.46906	2.38523e-05
LMAN1L	1.70709	1.58675e-20
ADGRF1	6.65	3.31983e-225
LAMP3	1.83405	2.52894e-151
EEF1AKMT4	1.12348	3.60414e-54
ADGRG5	1.14193	7.41273e-31
FENDRR	1.10716	5.49944e-05
GPR171	1.04933	1.03796e-19
CDC6	1.63966	2.04077e-147
HOXD13	3.22148	2.45923e-06
AURKA	1.90483	3.45609e-181
RGSL1	2.22999	2.75057e-09
KLRC1	1.98334	5.796e-24
HASPIN	1.52687	6.73313e-124
DLX2-AS1	1.06632	0.000974478
MIP	1.40889	5.70776e-08
WNT5A	2.24951	0
LENG9	1.2088	3.45907e-29
TREML3P	1.14751	0.00757106
LOC284379	1.47453	5.90261e-06
TMEM229A	2.08692	7.45042e-15
CCL4	2.5148	3.0933e-85
USP18	1.32824	2.31337e-46
EPSTI1	1.92173	8.54712e-117
PRSS27	3.3129	1.47524e-229
ERC2	1.94635	1.55637e-50
PRDM13	1.55988	0.000244856
KLK12	1.06414	3.43199e-07
ABCA12	1.24684	3.06118e-136
SNORA50C	1.60377	2.68957e-12
MDFI	1.37298	3.494e-60
LILRA5	2.05584	1.52996e-35
TREML2	1.4859	3.05336e-34
BCL2A1	2.4993	4.37616e-127
PRDM1	1.42687	1.35092e-149
LOC389602	3.14512	4.27581e-26
ECT2	1.20789	3.52939e-71
LINC00402	3.31824	2.80234e-31
CDH3	1.30174	1.05834e-96
IQGAP3	1.15162	4.50997e-67
PDZK1IP1	1.25826	2.35609e-85
PARP15	1.01826	1.64804e-17
EBI3	1.52583	5.57503e-36
IL20	5.56491	1.7452e-150
ZIC5	1.23922	0.000205766
NAMPT	1.47422	1.05928e-139
HS3ST3B1	1.05458	2.64083e-79
TACC3	1.15181	1.06816e-99
CTLA4	2.8957	1.87105e-167
TTC39A	2.16368	7.20275e-283
PLA2G2D	2.5249	3.04466e-26
ZNF812P	3.54951	8.64509e-72
MIR31HG	3.70342	5.2337e-90
IL17F	5.88401	1.32617e-89
GZMB	3.63027	1.10318e-201
DEPDC1-AS1	1.08437	0.00794647
S100A2	1.08072	9.37008e-48
EIF4EBP1	1.01299	2.33103e-44
ANKK1	1.0649	3.39289e-29
LOC101927272	1.45995	7.80055e-34
CCL1	1.09436	5.35662e-05
PHLDA2	1.263	1.77821e-37
DLGAP5	2.00807	4.06182e-142
CYSRT1	1.08655	2.94863e-31
NDP-AS1	1.02086	0.0272416
RAD51AP1	1.1424	5.49929e-62
ALDH1A3	1.81873	5.86074e-78
MX1	2.0807	9.87768e-128
SDR9C7	1.13817	5.50362e-114
SNORD45C	1.4058	1.83913e-07
HNF1B	1.852	6.00872e-11
GPR25	1.84607	6.24318e-06
HAPLN3	1.31907	1.37892e-69
CARD17	1.52877	3.3088e-48
MXD1	1.61794	1.72732e-211
TEDC2	1.25864	4.43994e-40
LINC00944	1.6457	3.35236e-11
IL12B	4.9136	1.98298e-83
NOD2	1.60865	3.39375e-202
FUT7	1.52748	4.67274e-36
TMPRSS11GP	1.04645	3.66981e-05
VNN2	1.14923	6.24328e-16
TIMD4	1.16922	7.89545e-13
B4GALNT2	1.74907	5.97492e-41
CD3E	1.02466	2.87269e-42
SPC24	1.04868	2.73203e-46
IFIT3	1.54181	6.6787e-84
ADGRE1	1.41828	3.33774e-22
TMPRSS11A	7.01745	5.613e-135
EHF	1.42347	3.14106e-183
SLC28A3	1.18625	1.25118e-81
NETO2	1.83486	1.57967e-110
SLC23A2	1.15527	1.53882e-96
LINC01336	2.14021	5.36907e-83
APOL6	1.73607	1.49314e-192
PLK1	1.77429	8.30071e-127
GGT8P	1.12102	0.000555683
HIST1H2AL	1.57426	7.8393e-07
TNFRSF4	1.31202	6.56911e-24
LINC01343	1.83783	7.8324e-67
ZIC1	2.46609	4.86037e-40
P2RX5	1.01803	2.42649e-06
FKBPL	1.58149	0.000363522
JAKMIP1	1.83129	3.17508e-36
SMOX	1.48166	1.81931e-71
USP30-AS1	1.3173	1.19776e-18
SLC38A8	1.40822	0.000143243
ARG1	1.47245	1.38509e-95
KIF2C	1.57622	5.72333e-164
CNNM4	1.16419	6.54705e-90
PYHIN1	1.32704	1.00981e-32
MIR4263	1.21867	2.13026e-05
LOC102724297	1.03252	3.05769e-10
CLDN17	5.55251	8.90014e-119
SPRR1A	1.31463	2.72933e-46
MIAT	1.64521	3.29713e-45
ABHD17C	1.04367	2.96716e-143
ANKRD31	2.48817	1.11701e-101
LOC102724153	1.27461	4.74141e-44
XCL2	1.07689	1.29143e-10
NWD2	2.97195	2.8103e-140
LINC02310	2.3707	5.49614e-21
PGM2	1.21377	4.88462e-228
TK1	1.18551	1.95316e-44
KLF1	1.0948	0.000346679
LINC01555	2.30729	2.76459e-12
TREX2	2.41768	7.88074e-124
SHCBP1	1.52589	6.43896e-143
CLEC3A	9.03861	8.55648e-101
LINC00905	1.26971	0.000175965
LINC00996	1.72094	1.19982e-22
C7orf57	2.48571	2.6865e-70
LOC101927476	1.1477	1.69152e-05
CD80	3.05717	4.42567e-111
DYNAP	4.74513	3.47254e-65
BRIP1	1.18981	4.53131e-54
SLC7A5	1.44321	1.33375e-71
SPTLC2	1.02588	1.78134e-190
NLRP2	1.47004	2.37828e-14
POLE2	1.04611	7.70033e-64
LOC102724301	1.07747	2.52733e-25
HOMER1	1.19382	2.95327e-80
SASH3	1.02729	1.33069e-46
LOC101927630	1.0221	3.57669e-07
PPIF	1.02356	2.3403e-84
GBP6	2.87405	1.75797e-162
LINC02533	1.3876	6.55817e-06
TMEM105	1.34356	2.46778e-13
TTC39A-AS1	1.22261	1.25977e-12
RIPOR3	1.38726	1.31603e-68
BUB1B	1.3909	1.35522e-109
NMI	1.2199	6.70061e-118
MGC12916	1.28774	7.24129e-45
ITIH1	1.55855	1.31707e-24
ATP6V1C2	1.01172	1.58619e-54
TSACC	1.06392	1.0975e-12
HMMR	1.6212	2.89376e-67
SPRR3	6.85447	3.88741e-127
LILRA3	3.07779	2.23657e-40
PLAC8	2.21429	1.47451e-56
C6orf47	1.86363	0.0236039
KCNJ15	2.26899	1.6111e-218
PRSS53	3.17082	5.66576e-170
SULT1B1	1.05091	9.24747e-07
HEATR3	1.03595	2.58454e-69
TEX101	4.26066	2.57234e-233
SPRR2E	1.68619	4.26099e-74
KLRD1	1.28203	8.52741e-23
GPR15	2.08222	1.58678e-23
CSF2	1.50793	5.61017e-13

## Sheet: Down DEGs
Supplementary Table S3: List of Differential Express Genes (DEGs) used in this study
Gene ID	log2FoldChange	pvalue
C9orf152	-1.61367	1.70341e-34
KRTAP10-8	-1.08581	0.00292588
LOC101928881	-1.36191	1.18916e-05
PRKAG2-AS1	-1.12999	4.93108e-45
DUXB	-1.12298	6.97225e-07
ARID3C	-1.15668	1.02234e-16
SYN3	-1.01557	8.78206e-17
BMP3	-1.86249	3.90067e-29
MAP1LC3C	-1.3108	1.49427e-13
LINC00460	-1.05815	0.00565181
CPNE4	-1.62849	7.59325e-24
CTD-2270F17.1	-1.05508	0.00398108
PCDHA13	-1.07292	1.78467e-06
SIAH3	-1.57217	1.68578e-12
ROR2	-1.03228	7.15791e-53
TNNT3	-2.36213	1.52471e-78
FNDC1	-1.27439	2.53487e-16
PIRT	-1.4679	8.27204e-09
MIMT1	-1.39756	0.000326846
EMX2	-1.28354	9.0194e-83
NPR1	-1.01608	3.05647e-38
GRXCR2	-2.17588	1.22182e-21
LAMB4	-1.23191	3.97434e-88
LRRTM3	-1.49972	1.47725e-16
IZUMO2	-1.28368	0.0036022
CNTN2	-1.90078	1.54299e-99
PP14571	-1.35223	2.94326e-24
FAM218A	-1.18792	3.64054e-28
KISS1R	-1.45046	7.38089e-08
ARHGEF7-AS2	-1.06412	4.2803e-05
HID1	-1.12225	2.48843e-37
ZNF667	-1.47437	1.03289e-64
ACOT2	-1.24319	1.73912e-51
PPARGC1A	-1.5111	1.73644e-43
LINC01607	-1.86895	2.93036e-13
HOXB5	-1.49635	1.96636e-29
LOC100132735	-1.43026	9.46436e-08
TRIM45	-1.06351	1.08424e-53
FST	-1.0285	2.04394e-65
ABCC12	-1.76696	2.98257e-08
ASTN2	-1.28654	7.61142e-61
LOC730098	-1.07415	1.89305e-53
UPK1B	-2.84141	2.83641e-76
PECR	-1.77851	1.5771e-59
WFIKKN1	-1.50524	2.20787e-20
SYDE2	-1.18504	9.50619e-59
TACR2	-1.74957	1.7949e-64
LGR5	-1.08773	6.08583e-15
LOC102724593	-1.00568	2.71679e-24
ABCG8	-1.16545	0.000299484
SPAG6	-1.14752	4.34359e-13
ZDHHC22	-1.26538	4.03283e-05
LOC100129046	-1.36108	3.96692e-12
FAM41C	-1.44358	6.06471e-15
CLEC4M	-1.60228	6.21355e-07
TAC1	-2.20174	1.93315e-44
SEMA3B-AS1	-1.20338	4.5608e-10
KRT74	-1.22416	1.52731e-08
LINC02197	-1.07329	0.000425624
PABPC5-AS1	-1.01039	0.00201675
KRTAP4-8	-1.07101	0.000609686
OSTN	-2.74127	2.81475e-20
CPO	-1.39036	1.01119e-20
GAS1RR	-1.0454	1.32904e-46
LINC01600	-1.11548	6.17682e-07
NXPE2	-2.3746	1.05247e-35
GAL	-2.76369	1.16887e-27
HSD17B13	-3.11142	7.33975e-75
LOC105371184	-1.07115	0.000194372
KRTAP5-11	-1.15143	0.000153825
GRIN3A	-1.49516	7.85492e-57
FLJ34503	-1.65781	6.52298e-08
ACSM6	-2.87028	3.69663e-19
ACSS3	-1.34495	1.37932e-57
AMPH	-1.45028	1.67275e-49
ALDH1L1	-2.15997	2.66118e-35
KRTAP10-5	-1.35838	5.09626e-05
PRKN	-1.33107	9.0473e-112
LOC101928160	-1.93627	5.98569e-11
HTR4	-1.32613	1.85514e-05
FAM19A5	-1.01598	4.5339e-27
NUPR2	-1.28263	1.85977e-17
TCEAL2	-1.70548	2.4079e-64
LINC01979	-1.34179	6.75238e-10
LIFR-AS1	-1.39303	6.44591e-87
C19orf18	-1.128	6.99482e-20
APOC1P1	-1.40757	2.59291e-05
KRT4	-3.1934	3.7923e-47
PCDH20	-1.8857	7.48405e-84
NBEA	-1.03396	3.58633e-32
CLDN3	-1.65659	4.75021e-25
CDHR4	-1.1145	9.05706e-16
DRICH1	-1.02173	9.44504e-09
ROPN1B	-1.15562	4.90172e-23
MASP2	-1.01416	2.64369e-37
CAPN11	-1.35497	3.87028e-57
AWAT2	-3.05652	6.30147e-20
F10	-1.08738	1.33747e-43
FAM156A	-1.24192	5.47239e-06
LRRC26	-1.57254	1.34106e-13
MOBP	-1.00673	6.06503e-10
KRTAP5-3	-1.13221	0.000119831
LINC01018	-2.41027	5.03083e-44
P2RX1	-1.55677	1.03437e-69
ZNF204P	-1.07357	7.85144e-32
ASIC4	-1.24819	9.26044e-10
LINC01532	-1.16741	5.5368e-06
SFTPC	-1.71544	1.2141e-26
PRRG3	-1.16861	6.00636e-24
OACYLP	-1.09524	0.00742419
HCN4	-1.79817	6.25913e-10
MGAT3	-1.10828	7.48211e-49
DMD	-1.04584	1.36979e-89
KRTAP2-4	-1.00969	0.001034
ADCY2	-1.4228	9.64724e-111
ANKRD33B	-2.56867	7.77125e-224
WFDC10B	-2.17069	9.38396e-19
JAKMIP3	-1.05424	1.91193e-27
PCDHGB3	-1.29252	5.88748e-65
CHRM3	-1.33893	3.88465e-20
RIMKLA	-1.03195	4.38402e-30
TBX22	-1.48968	2.9853e-10
TPPP	-2.48168	1.663e-85
GSTM5	-1.29808	9.04475e-61
HOXA11	-1.15068	1.58966e-39
SH3GL2	-1.28173	7.744e-13
ACBD3-AS1	-1.00704	1.36149e-23
ALB	-1.04972	3.86646e-08
ACTBL2	-1.0002	0.000256271
CKMT2	-1.17247	1.17265e-37
SLC13A3	-1.1008	7.82428e-69
TIMP4	-1.19193	1.55488e-18
KCNMB4	-1.35762	1.44124e-105
LINC01354	-1.65015	8.65713e-30
SLC45A1	-1.19497	9.38002e-39
KCNJ16	-1.82294	3.91982e-17
KRT79	-1.82958	1.89024e-25
MAPK4	-1.86675	3.09608e-71
DTNA	-1.04077	2.97596e-39
PLK5	-1.53474	7.81387e-11
APOC1	-1.67668	1.97334e-37
LINC02348	-2.07134	1.50426e-17
MAPK8IP1	-1.18835	5.70269e-47
LINC01219	-2.68626	4.53164e-25
ERBB4	-1.91975	1.41136e-47
SLC6A2	-1.05087	8.31033e-22
SACS-AS1	-1.59154	1.93209e-09
GAL3ST3	-1.22357	0.000131346
LOC105373185	-1.01168	0.00031118
CLGN	-1.59447	1.34794e-22
DGCR9	-1.04073	8.13748e-12
MUSK	-1.1723	2.12362e-16
LINC02185	-1.08997	2.41135e-21
MIR149	-1.90743	1.35515e-09
LINC01451	-1.26653	5.20669e-30
LOC643711	-2.85297	2.46764e-23
FAHD2CP	-1.07311	4.39865e-39
ELOVL3	-2.7897	7.85096e-39
OXCT1-AS1	-1.17651	1.55507e-17
LINC01778	-1.12682	3.2139e-06
PLEKHB1	-1.13068	9.3559e-29
CFAP73	-1.7145	2.18585e-38
LINC01159	-1.33107	3.0321e-06
DDAH1	-1.08612	1.14349e-67
DBX2	-3.15645	2.67402e-64
SLC9C1	-1.28975	2.54519e-18
LINC01698	-3.02186	9.39408e-27
MIR6510	-1.25062	7.62122e-05
SCN4A	-1.2275	1.90415e-19
SCD5	-1.35244	1.18119e-124
LOC100128079	-1.08629	5.99577e-05
LINC01231	-1.33219	0.00830132
KRTAP17-1	-1.15512	7.92701e-05
CCDC155	-1.45847	2.00154e-08
KRTAP10-1	-1.17586	0.000433531
PROKR1	-1.31782	1.52246e-06
TMEM252	-1.42587	1.94015e-46
SCUBE1	-2.24904	6.71096e-53
CYP2A6	-1.14228	3.56574e-11
LOC101927691	-1.1514	0.000119429
MYH3	-2.17049	2.00284e-41
RHAG	-1.41799	3.66232e-11
CLUL1	-1.51629	2.08489e-21
PCDHB17P	-1.13105	7.18427e-06
AMPD1	-1.27549	6.13183e-05
DPYSL5	-1.41943	2.34329e-06
PLD5	-1.1925	6.03911e-13
TBC1D26	-1.10247	0.0010088
LOC100130207	-1.1602	2.10128e-11
LINC01376	-1.12216	9.28986e-17
SCGB3A1	-2.75046	7.26718e-27
C8orf34	-2.17487	1.06827e-53
C7	-1.15928	4.10033e-24
LINC01988	-1.09258	0.000465295
DYNLRB2	-1.10699	6.98546e-34
SLITRK6	-1.31698	2.85333e-73
LIX1	-1.27742	1.20379e-10
ACTN2	-1.20677	6.50238e-12
CHAD	-2.52398	2.13476e-167
LYPLAL1-AS1	-1.26468	1.68711e-12
SCGB2B2	-1.49182	1.73737e-27
MRGPRX1	-2.50901	1.09611e-10
C1QL4	-1.75045	8.14911e-27
CLDN19	-1.39516	3.422e-23
LOC401554	-1.34921	2.19897e-06
LOC102724580	-1.22148	0.000709895
LOC728485	-1.27646	2.00232e-13
GLIS1	-1.1602	7.70215e-31
KRTAP12-1	-1.08078	0.000433916
ZDHHC11	-1.64766	6.45407e-33
EDIL3	-1.33973	4.17267e-75
LINC00624	-3.3255	3.40908e-56
KIF26A	-1.20798	1.10539e-40
LOC101927164	-1.03913	1.20438e-45
AQP7P1	-1.33003	4.75513e-10
LHCGR	-1.57899	5.77809e-18
GPR179	-1.01398	1.09925e-07
TERB2	-2.03057	4.92957e-06
MYOM2	-1.80342	5.33983e-62
NAP1L3	-1.02084	2.13335e-32
MT4	-2.32404	1.71235e-22
C5orf66-AS1	-1.1965	0.000239722
PTPN21	-1.06674	1.08811e-191
PNPLA5	-3.11864	4.9606e-25
C2orf71	-1.00096	6.85403e-21
EPHA6	-1.44847	3.04652e-18
RBM11	-1.1232	1.13298e-20
NTN1	-1.08893	5.93151e-37
ADGRL3	-1.41154	1.77153e-49
C21orf62	-1.28975	1.2857e-10
FMO5	-1.01547	3.45171e-36
LAMA5-AS1	-1.34368	8.16455e-10
ISM2	-1.29399	1.16752e-08
ALX4	-1.1694	1.387e-22
CACNA1S	-1.74567	4.54e-11
PCDHB16	-1.09079	2.5345e-59
WNT2B	-1.0214	1.18112e-59
PAK5	-1.7935	6.5894e-28
ARHGAP31-AS1	-1.20077	1.40785e-15
PDZRN4	-1.80288	6.20468e-31
TMEM116	-1.40125	1.23908e-122
SLC2A4	-1.37406	7.22785e-36
AQP4-AS1	-1.07161	0.00383559
KLF14	-1.17712	1.79237e-19
LOC101927870	-2.23693	5.05387e-42
FAM133A	-1.46507	5.31542e-17
C21orf62-AS1	-1.28654	6.08302e-26
TTYH1	-1.64176	5.51822e-51
ATP13A5	-1.70831	5.73234e-66
SPATA21	-1.13499	0.000146756
FGFBP2	-1.51741	5.94905e-34
DEFA6	-3.06112	4.53934e-11
LINC00668	-1.26295	1.91231e-08
APCDD1L-AS1	-2.34956	2.72519e-95
VSX2	-1.05575	0.000593938
HOTS	-2.61848	1.58096e-26
ANKRD66	-2.37365	2.44295e-08
RGMB-AS1	-1.28491	6.70977e-46
SEC14L4	-2.65794	4.59513e-28
LOC339166	-1.54032	0.013092
CDH12	-2.14879	1.1704e-80
FOXD1	-1.27729	3.86198e-53
FRMD7	-1.82378	1.48917e-30
CRIP3	-1.0535	2.56784e-11
FAM95C	-2.69779	5.79093e-109
ACOX2	-1.6578	3.19788e-59
B3GALT1	-1.21221	1.17505e-09
LINC00293	-2.32275	3.41341e-09
PCDHGA6	-1.26091	1.54468e-99
CDH4	-2.63921	1.44158e-93
SLC22A9	-2.67464	1.95752e-13
PDYN	-1.42624	7.18831e-09
UGT3A2	-4.52604	8.48315e-212
MISP3	-1.03191	3.03784e-40
APBA1	-1.29609	4.7554e-125
LOC105374344	-1.00538	0.00062552
HPSE2	-1.1501	1.66569e-34
FIBIN	-1.31242	5.62882e-63
KRTAP4-12	-1.03	0.00066601
CYP39A1	-1.01902	2.75715e-59
TMEM139	-1.43219	1.68402e-45
GDF15	-1.25052	6.39605e-25
SEC1P	-1.11309	3.01741e-19
FXYD6	-1.26724	2.72659e-87
SUSD2	-1.15933	7.83886e-38
FADS1	-1.95047	2.68163e-45
DKK2	-1.09342	6.08839e-36
OXT	-1.17618	1.4152e-08
FLJ39095	-1.22276	7.70341e-19
DNAJC27-AS1	-1.61315	6.66689e-57
CCDC166	-1.26348	0.000951535
LINC01515	-1.31595	1.19528e-39
TMEM240	-1.10195	5.95421e-22
LOC101929552	-1.2554	3.18401e-07
MRAP	-1.31321	3.35423e-12
KRTAP19-1	-1.0344	0.000604501
KRT26	-1.00898	0.000776321
AADACL4	-2.55121	1.25223e-11
SLC7A3	-1.29835	3.54175e-09
ASIP	-1.83648	1.66008e-55
LRRC4C	-1.116	6.10044e-27
OBP2A	-1.51699	2.78863e-17
KCNK15-AS1	-1.0215	4.4872e-10
TDRD5	-1.40216	4.68329e-18
LIF	-1.73802	3.78182e-84
ACTC1	-2.13953	8.08307e-35
CNTFR	-2.00499	4.10722e-72
EPX	-1.0632	1.18496e-22
LINC00330	-3.26529	3.31717e-30
TSPEAR-AS2	-1.42169	2.70863e-11
NACAD	-1.29304	5.23996e-56
CALHM5	-1.23805	1.01899e-40
LOC284933	-1.25517	4.1152e-05
KRTAP29-1	-1.23373	4.87939e-05
UGT2B4	-1.5917	0.000194812
PKIB	-1.1216	1.10146e-57
LINC01460	-1.23826	1.52406e-06
SRD5A2	-1.14358	7.14479e-07
CHRNA2	-2.20374	1.10621e-21
NR1I3	-1.0287	1.47665e-27
MMP23B	-1.34682	2.03502e-06
CAPN6	-1.05515	2.82347e-27
MFSD4A	-1.46746	6.47281e-71
PHF21B	-1.60127	7.31467e-09
G6PC2	-1.29194	7.69758e-06
CMYA5	-1.35019	7.83984e-41
GRM6	-2.10803	8.51884e-21
EDAR	-1.41502	1.57326e-41
CACNA1H	-2.02029	1.9927e-63
FAM3B	-1.20999	2.47708e-34
CAV3	-1.97342	5.29434e-24
CYP2B7P	-1.6737	2.82899e-15
TCEAL6	-1.15828	2.17244e-05
ROPN1	-1.14002	2.17371e-13
GLI1	-1.08671	1.20223e-29
HS3ST6	-2.37444	1.57972e-73
FAM81B	-1.36885	4.80516e-07
TRABD2B	-1.00607	2.8716e-52
SLC25A34	-1.30889	2.24223e-24
SSC5D	-1.00198	1.98061e-20
MEIOB	-1.46469	4.44636e-27
OLIG3	-3.47205	1.81752e-22
LOC101928251	-1.15697	3.33483e-08
DENND2A	-1.36722	3.70076e-53
GRM1	-1.19807	6.66053e-16
LINC02240	-2.74019	5.5881e-13
KRTAP5-6	-1.34597	0.000411261
C20orf166-AS1	-1.90864	3.3283e-24
LOC105373656	-1.13981	1.9546e-23
OTOF	-1.75428	2.1836e-34
GXYLT2	-1.11931	6.44449e-32
PDZD7	-2.42716	2.48414e-93
P3H2-AS1	-1.56077	5.40939e-12
TSPAN2	-1.01935	1.3498e-44
LINC00672	-1.02213	3.34249e-24
LOC389895	-1.15021	6.07824e-05
MYOCD	-1.45331	1.12824e-36
PGM5P4	-1.59882	9.06145e-36
ADGRF2	-1.29057	2.25633e-63
CASQ1	-1.39398	9.81824e-33
ACOT6	-1.0068	0.000127358
MDGA1	-1.05362	8.18406e-17
LINC00652	-1.1477	9.83185e-05
RSPH14	-1.54049	4.13433e-38
PALM	-1.23362	7.36612e-46
IRX6	-1.47903	2.91673e-52
WBP2NL	-1.14498	2.72617e-19
SCGB1A1	-1.22896	2.37106e-05
NEUROD2	-4.0317	1.48538e-92
HSD17B3	-1.07641	2.00278e-10
ZIM2-AS1	-1.06591	0.00428048
GYS2	-1.77324	6.38928e-08
C8orf46	-1.30536	1.04037e-29
ADORA2A-AS1	-1.44872	7.8889e-25
KIF12	-1.24157	2.49555e-21
MYEOV	-2.11847	9.37113e-80
KRTAP2-1	-1.07812	0.00040015
IGFBP6	-1.01686	9.07322e-29
C6orf222	-1.37092	7.52185e-17
WDR87	-1.26838	1.13193e-06
KRTAP19-5	-1.16256	0.000385677
LINGO2	-2.2682	8.63116e-43
AMBN	-1.21041	7.98598e-05
LOC105369921	-1.00032	0.00528539
CLDN25	-1.15294	0.0137966
GRID2	-1.05456	2.58409e-07
ZNF423	-1.11851	2.78295e-51
KCNJ3	-1.82669	2.68103e-24
NTF3	-1.23573	4.73659e-50
LACRT	-2.38251	8.2304e-23
GATA3-AS1	-1.6542	1.44986e-50
LINC01805	-1.77506	6.17923e-105
ZFP2	-1.08641	9.03163e-29
WFDC2	-1.41734	1.38747e-32
NMRK2	-1.12318	0.00359209
KRTAP6-1	-2.01525	0.00147088
LINC01170	-2.11761	4.81571e-23
MRGPRE	-1.38741	3.16828e-12
LRIT2	-2.11838	2.32145e-102
LINC01665	-1.7162	2.76695e-07
GJC2	-1.21187	1.51614e-35
GABRB3	-1.19891	6.46955e-18
SEZ6L	-1.84216	1.71358e-47
DZIP1L	-1.33677	6.41384e-65
CNDP1	-2.91937	7.72396e-35
RHPN2	-1.36647	2.16415e-22
PPP1R1A	-1.49068	5.94205e-18
SOWAHA	-1.52508	1.42902e-41
FXYD1	-1.00538	1.77242e-40
LINC02124	-1.07807	0.00874657
ADGRA1	-1.2422	0.00016598
ACTA1	-2.11127	3.41126e-40
GABBR2	-2.59018	1.18424e-51
SNTB1	-1.80734	4.33255e-172
SMIM10L2A	-1.43445	6.36507e-105
NPY4R	-1.95713	4.65362e-27
LINC01135	-1.4466	6.62232e-17
PSCA	-1.89587	3.99799e-43
SPINK8	-1.83748	1.41105e-07
NRK	-1.02045	1.50678e-11
FAM167A-AS1	-1.44773	1.28067e-11
BHLHE41	-1.08169	1.70138e-42
DBIL5P	-1.16042	3.91041e-51
PURPL	-1.08854	0.00208175
ATP6V1B1-AS1	-1.04529	7.95529e-07
LOC101928358	-1.44723	4.97697e-16
LOC729968	-1.00339	0.00217092
LOC283731	-1.1975	8.82077e-13
LOC339975	-1.21269	0.00150831
PCP2	-1.27575	4.11223e-19
MINCR	-1.21492	5.96513e-53
LINC00643	-1.96423	4.7432e-19
HPN	-1.44652	3.15322e-20
ZSCAN18	-1.62101	1.73889e-137
KLRF2	-2.61505	2.03094e-67
LOC100129534	-1.02062	2.42771e-31
KRT82	-1.13697	2.51952e-05
RBFOX3	-1.0928	2.08244e-08
CA13	-1.09631	3.01691e-80
TPSG1	-1.26017	2.01176e-18
LOC101927318	-1.37637	2.85535e-13
SYNPO2	-1.19531	6.96293e-47
FBP2	-2.63988	6.9589e-10
LINC00574	-1.11895	1.68504e-08
DNAJC22	-1.02594	3.01265e-22
TCHH	-1.05528	9.7918e-08
DANT2	-1.00898	2.00902e-07
LINC02206	-1.14526	5.64428e-12
KRTAP4-3	-1.12096	0.000322924
LOC100240734	-1.5108	1.02959e-09
HIF3A	-1.72869	1.14763e-59
LOC285095	-1.12119	2.51106e-27
FRRS1L	-1.44749	2.425e-10
GREB1	-1.01779	6.15303e-29
PNMT	-1.47992	6.51015e-17
SEMA3E	-1.2616	8.22177e-26
TAS1R3	-1.36794	1.74012e-17
LOC101927354	-1.23046	2.19593e-05
MUC7	-2.82908	3.59253e-33
LRRC17	-1.36933	4.3749e-48
ZNF665	-1.27613	1.8457e-66
IGFL2-AS1	-1.38884	5.54815e-25
IL31RA	-1.23239	6.63669e-28
MAPT	-1.14026	5.42517e-46
RASGEF1C	-1.40702	1.62237e-34
IP6K3	-1.24368	9.31272e-11
DNALI1	-1.02726	8.37821e-42
KCCAT333	-1.78628	7.62838e-15
NPTX2	-1.43232	2.98372e-49
LINC02182	-1.12528	2.66372e-09
LOC100505585	-1.5343	5.53776e-18
LOC100129603	-1.45306	3.50648e-09
EDN3	-1.2694	2.93447e-20
LOC101928583	-1.55886	1.3213e-14
CADPS	-1.44623	1.41556e-32
TNNI2	-2.26284	5.42411e-50
TPTE2P5	-1.06978	9.53751e-29
PRB2	-3.15987	1.58891e-54
DCST2	-1.44581	3.30743e-34
TNMD	-1.27999	1.68777e-21
LINC02247	-2.20988	2.48438e-72
CLVS2	-1.635	1.72313e-27
ALDH1B1	-1.27364	4.74301e-64
LOC645177	-1.55758	3.19458e-06
LRRN4	-1.05253	3.82249e-06
STK33	-1.21385	1.65615e-12
HEATR4	-1.59962	3.19534e-28
SLC5A9	-1.01878	9.15706e-33
PMFBP1	-1.40389	8.19652e-26
CSMD1	-1.98048	2.41683e-40
ANKRD24	-1.08137	1.76181e-22
SLC17A7	-1.27705	5.6385e-48
IPO5P1	-1.22524	3.10636e-49
ANKRD20A12P	-1.10924	3.86432e-06
CUX2	-2.32259	2.67625e-29
LOC100128317	-2.73221	1.00573e-12
CCDC151	-1.12614	2.2082e-25
BHLHA15	-1.27206	1.6298e-09
PRB3	-2.58704	8.17736e-39
KRTAP1-1	-1.06094	0.000730239
LINC01561	-1.05151	1.4323e-07
THSD7B	-1.01191	6.10188e-14
PLIN1	-1.31895	1.51585e-09
MIR3936HG	-1.28908	2.1401e-32
LOC340357	-2.7937	8.42165e-43
PCDHGA2	-1.34781	7.26812e-75
ZDHHC15	-1.05118	2.22136e-60
SCARA5	-1.04147	1.31964e-38
LINC01118	-1.10321	8.83958e-08
LINC00327	-1.49289	5.19766e-77
MYO1A	-1.19003	7.73646e-28
GSX2	-2.3497	6.94111e-21
SCARNA28	-1.26203	4.84213e-14
ASB9P1	-1.36061	6.38628e-15
CADM3	-1.44127	1.95331e-59
ADRA2B	-1.18136	4.4016e-25
IL37	-2.2053	3.11206e-93
LINC00664	-1.52313	2.88475e-14
SGCA	-1.63625	2.62804e-46
RAB3B	-3.01158	6.40239e-138
FOXA1	-1.52726	3.77606e-21
LOC101927911	-1.22156	5.17586e-09
LINC00377	-1.7196	5.03511e-11
LOC101929227	-1.19043	3.65934e-05
TAS1R1	-1.21851	6.79237e-25
PCDH8	-1.38591	1.2686e-12
GPR146	-1.00498	1.76908e-44
DDC	-4.55609	7.13696e-45
KLHL40	-1.35833	1.52679e-09
MS4A18	-2.97084	4.66756e-17
SERTM1	-2.59625	1.92334e-35
CHRM2	-2.01388	1.44805e-11
PDE11A	-1.19835	2.79516e-13
VN1R1	-1.40794	2.10189e-35
CMBL	-1.09579	1.72669e-49
MSTN	-1.56803	2.03197e-22
HOXC-AS2	-1.26937	8.50756e-32
MOGAT1	-3.36592	2.63901e-24
LOC644554	-1.81706	3.18611e-42
ACTG2	-1.20081	7.92363e-42
PLLP	-1.45309	1.63807e-121
RGS6	-1.10601	9.47115e-31
SLC26A5	-2.17145	5.16904e-72
GUCY2EP	-2.14862	1.67435e-10
BEST2	-3.00495	3.56173e-94
ERAS	-1.00546	0.0199025
FAM221A	-1.08939	2.01305e-56
LOC100631378	-1.99518	2.50219e-19
UGT2B11	-1.60036	3.40001e-05
PDZK1	-2.90385	1.05459e-39
KRTAP10-10	-1.17276	0.000364845
LOC101928438	-1.61035	1.49943e-17
LMX1B	-1.32972	1.6487e-43
LINC02067	-1.81762	4.38348e-27
NTN5	-1.12759	1.13182e-14
LINC00886	-1.2191	1.04934e-29
PEX5L	-1.71787	1.01627e-28
KBTBD12	-1.51482	1.60084e-32
CES1P1	-1.27756	0.000654622
MYH7B	-1.11759	3.55049e-26
C8orf34-AS1	-2.98925	6.62817e-42
GRIFIN	-2.21569	7.98915e-17
LOC100996664	-1.14092	6.88128e-31
SLC17A8	-1.53859	2.16453e-07
LRRC3B	-2.03724	1.11403e-16
MISP	-1.23695	4.62885e-21
KRTAP19-3	-1.04507	0.00387175
SCN5A	-1.29159	3.91946e-47
BEX5	-1.24474	5.22643e-67
GRIA2	-1.1698	1.74928e-08
FLRT1	-1.1099	1.09221e-28
ASB2	-1.02231	3.46677e-28
ADIPOQ-AS1	-1.04865	0.0176724
RPRML	-1.95561	1.99233e-25
UBXN7-AS1	-1.25471	3.51337e-07
HYMAI	-1.23044	1.76316e-12
AQP9	-2.13859	1.22092e-100
LRRN1	-1.06866	1.50146e-28
LEP	-1.54884	7.0974e-08
GRM7-AS1	-2.72411	1.84698e-27
KRTAP10-4	-1.37665	2.83933e-05
ISM1	-1.00911	3.74947e-51
ZNF385B	-1.32121	5.71685e-20
ETNK2	-1.60577	3.10808e-106
ANGPT4	-1.13643	1.43484e-28
KCNMA1-AS1	-1.45146	0.000280478
KIAA1324	-1.09403	9.5585e-16
BIRC7	-1.33237	3.46223e-22
TMEM225B	-1.18459	5.46663e-64
AQP2	-1.32936	6.82538e-10
B3GALT5	-1.49459	9.09286e-24
NCAM1	-1.64151	1.93773e-91
KRT71	-1.13785	2.49572e-06
AWAT1	-2.1743	4.21178e-11
ENHO	-2.03655	4.50127e-77
OSR2	-1.27129	1.66084e-52
CCDC172	-1.6286	0.00033571
LONRF2	-1.46036	3.53242e-57
SLC3A1	-2.49029	8.94966e-37
LOC101928858	-1.48596	5.3558e-09
LINC00368	-1.04296	4.20056e-05
CHRM4	-4.09764	4.26862e-181
UPP2	-1.02076	0.00240156
CRABP1	-1.03094	1.08783e-20
PRR36	-1.04654	1.18711e-23
HOXB8	-1.40926	2.9639e-26
WNT6	-1.26692	4.26662e-27
ATP2B2	-1.82199	1.45445e-61
UNC5B-AS1	-1.00042	1.24575e-08
CSMD3	-1.05418	1.48834e-05
LOC100507002	-1.03144	1.69016e-38
LOC100128398	-1.30025	2.07954e-52
LOC100506358	-3.04253	1.93002e-39
WIF1	-2.91569	3.56011e-46
PCDHA12	-1.71014	3.13398e-17
TRHDE	-1.03692	1.95948e-18
GRIN2A	-1.53888	3.11865e-33
NRXN1	-1.4408	5.6667e-46
LOC101927421	-4.01242	2.23044e-32
COCH	-1.79867	1.74514e-32
SCGB1D2	-1.00696	1.82251e-13
MATN4	-1.81468	3.60521e-29
GPM6A	-1.32705	1.35834e-46
SMIM1	-1.11078	5.29563e-15
HOXC-AS3	-1.0685	1.62059e-27
CFAP74	-2.39822	5.13497e-29
CCER2	-2.30957	5.90506e-46
UBE2QL1	-1.27306	1.40819e-35
KRTAP13-2	-1.10306	0.00176257
P2RY4	-1.81614	6.43817e-34
SYN2	-1.56892	7.05082e-77
SPEG	-1.40122	5.45832e-43
LOC101926960	-1.26471	9.6716e-06
GRM3	-1.63944	2.84859e-13
GPIHBP1	-1.10808	1.51783e-22
KIAA0408	-1.4566	1.06617e-08
OGN	-1.22493	6.77716e-18
LOC105377590	-1.25181	2.82345e-11
LOC101930421	-1.06477	2.42173e-07
FAM171B	-1.25572	3.20183e-69
ZNF790-AS1	-1.07215	1.32045e-53
ADHFE1	-1.19349	4.36022e-29
FAM117A	-1.05909	1.34606e-81
MAP3K15	-1.01629	3.4211e-05
LOC105379514	-1.12005	0.000163466
PTPRQ	-2.19956	2.73408e-23
OC90	-2.44933	3.28122e-10
LINC01254	-2.73646	4.31186e-128
SERPINA11	-1.0778	2.27784e-12
LOC100996693	-1.39532	6.28193e-18
C2orf72	-1.71142	1.38262e-21
CDR1	-1.12824	9.3559e-25
MYOC	-2.17184	9.00842e-53
TMPRSS7	-1.90102	1.26919e-24
SNCG	-1.04021	3.92232e-35
DRD4	-1.38108	7.9419e-17
PKHD1L1	-1.01303	6.36297e-23
SOX1-OT	-1.09024	7.28334e-06
P2RX2	-2.18854	1.79202e-20
TUSC8	-1.38342	2.13737e-12
SLC9A4	-1.78669	1.63072e-51
MKRN7P	-1.02971	0.0150804
GRIK3	-1.29003	3.78294e-41
CACNB2	-1.13342	1.39098e-47
PCDHB9	-1.09315	7.43946e-58
VSTM2A	-2.04226	7.19304e-15
PEG3	-1.23364	3.66652e-52
GDPD2	-1.24942	6.60357e-85
FBXL16	-1.04252	8.1826e-48
HAO2	-3.55965	4.97769e-46
MIR202HG	-1.2335	4.71467e-05
NBL1	-1.17721	2.1588e-17
NBEAP1	-1.16022	1.57079e-05
SOHLH1	-3.78223	9.80713e-32
MAGEE2	-1.10414	5.3684e-13
HS3ST2	-1.03356	3.77712e-18
NOVA1	-1.00209	1.3356e-29
KCND3-IT1	-1.77878	4.86361e-08
PGM5	-1.31277	1.01886e-99
RND2	-1.05153	1.40313e-45
ASTN1	-1.80429	2.16598e-18
LINC01300	-3.6714	2.5237e-54
SH3BGR	-1.39218	1.97531e-23
SLC27A2	-2.1617	1.55131e-47
KRT33A	-1.05504	0.000150484
ZNF404	-1.016	1.84166e-20
FAM47E	-1.00159	2.24874e-16
LINC01611	-1.04511	0.00086804
TMEM269	-1.03406	1.69341e-16
ABCC8	-1.71633	1.16733e-19
XKR4	-1.40173	2.31249e-39
LINC01143	-1.05957	0.00491166
KLHDC9	-1.14216	3.3767e-33
LOC101926944	-1.40952	1.55601e-07
TMEM215	-1.6322	2.14868e-11
LOC285097	-1.39384	1.69464e-16
SERPINA5	-1.3404	1.64126e-33
ADGRB2	-1.00737	2.78323e-32
MAATS1	-1.15029	1.94947e-28
NXNL2	-2.20145	4.21998e-24
LINC02418	-1.46012	5.04497e-06
CRY2	-1.30278	1.47517e-119
PPP3R2	-1.10141	0.000462474
SYT10	-1.29932	5.1131e-05
MUC16	-2.7964	1.2865e-32
PCDHGA7	-1.17191	6.55649e-57
SLC26A3	-4.3377	3.94953e-41
JAKMIP2	-1.00595	6.97388e-25
NNAT	-1.03369	9.1232e-28
LOC105379252	-1.56637	2.89626e-08
ABO	-1.01363	4.87261e-12
LAMB2P1	-1.41893	1.0585e-59
TCHHL1	-1.22353	3.87427e-05
PIWIL1	-1.17782	1.89628e-05
FOLR1	-1.56458	1.90233e-36
PCDHB11	-1.26541	5.64122e-35
ITGA8	-1.06072	2.14593e-33
LOC283140	-1.23336	3.56039e-33
LRRC31	-2.42368	3.42174e-18
ERN2	-1.15755	3.91586e-09
SEC14L3	-1.8141	1.8614e-06
CDH18	-1.03016	4.99617e-08
CHL1	-1.10157	2.12676e-41
P2RX6	-1.11327	5.74322e-21
P4HTM	-1.02834	1.59475e-53
FAM83E	-1.07043	5.60386e-24
ZNF578	-1.41217	2.636e-48
IL34	-2.14663	1.54501e-168
MYH11	-1.10362	1.87854e-52
FAM222A-AS1	-1.29839	8.83871e-09
PLPPR3	-1.40886	2.5836e-08
C5orf49	-2.42114	5.21392e-84
H19	-1.75812	3.95065e-30
ACVR1C	-1.12197	2.41415e-11
DUSP5P1	-1.49445	5.70954e-21
CATSPERD	-1.87144	4.7239e-12
TFF2	-1.56862	2.2265e-05
PCDHGB2	-1.05081	3.51904e-39
THEGL	-1.1029	3.36983e-11
MS4A15	-1.00794	0.0105988
PRUNE2	-1.25347	9.21975e-42
GPR149	-1.12208	1.71601e-09
PBOV1	-1.08178	0.0161791
GREM1	-1.26053	5.3951e-37
LOC729966	-1.6009	8.34627e-09
LOC100131257	-1.85979	8.04551e-19
PRR4	-1.08423	1.02295e-07
SOX9-AS1	-1.78333	1.40919e-50
PTPRVP	-1.32985	1.89471e-10
2020-03-01	-1.34546	6.4514e-42
ZSCAN1	-1.08747	6.76978e-06
LOC646383	-1.84835	1.13313e-20
LOC100130451	-1.36523	3.29182e-07
PNLIPRP2	-2.09977	2.34083e-09
GLYATL1	-1.0484	4.53009e-15
GFRA3	-1.31258	7.53901e-45
UPK1A-AS1	-1.61413	1.07998e-07
LOC101929331	-1.37721	7.57158e-43
MIR181A2HG	-1.51993	1.76083e-23
CYP1A2	-6.56625	1.24681e-67
OR7E47P	-1.54926	1.25321e-46
KCNJ4	-1.24575	4.90778e-12
OR7E14P	-1.11971	2.80418e-15
GAL3ST2	-1.87738	5.10079e-16
COL28A1	-1.23798	1.28337e-39
KRTAP3-1	-1.02233	0.000834252
SLITRK5	-1.72196	1.1876e-46
DEFB132	-1.55962	0.00455315
KRTAP10-7	-1.2604	0.000261226
ERVFRD-1	-1.09297	1.77507e-16
CCDC105	-1.0016	0.00446616
GPR50	-1.09995	0.00187222
OXGR1	-1.31349	1.01768e-20
LOC93429	-1.14831	3.54881e-27
ITGA9-AS1	-1.00756	1.39799e-77
HNF4A	-1.03465	2.25159e-06
LINC02302	-1.57428	3.64899e-11
LINC00930	-1.55103	9.77288e-11
MIR1247	-1.21385	4.10765e-11
CBLN4	-1.5362	4.56752e-09
SOX2-OT	-1.31913	4.11706e-26
CFTR	-1.33662	7.68396e-31
BRINP2	-1.78414	1.80651e-16
LOC101929237	-1.52928	5.48956e-07
WFIKKN2	-3.17513	1.05061e-93
HSD52	-1.26899	3.1485e-05
LMO3	-1.32157	1.64325e-19
EXOC1L	-1.8752	2.00746e-05
C9orf24	-1.12495	1.01357e-24
TMOD1	-1.25592	2.44322e-94
ITGA11	-1.00589	1.1468e-22
KLF15	-1.91491	4.6357e-87
TTC6	-1.37434	1.74472e-11
CASC1	-1.49332	7.27238e-38
CYP2B6	-1.58857	0.000120436
HPX	-1.11344	5.68298e-21
LOC102723493	-1.24051	4.33099e-07
GH1	-1.28799	1.58776e-06
LOC101927692	-1.08516	2.86182e-09
TEX21P	-1.01716	5.73439e-10
TMEM132B	-1.91905	5.11687e-150
FRMD6-AS2	-1.44242	4.15908e-11
F3	-1.79984	2.56049e-184
EFCAB1	-1.11318	4.93271e-44
NXPE1	-1.58246	3.34961e-07
PYGM	-1.45804	1.64871e-64
ADGRV1	-1.57481	2.02863e-59
TSHB	-1.31931	3.95314e-06
MAMDC2	-1.12641	1.07813e-38
LINC01164	-2.97397	3.83434e-10
TESC	-1.04475	1.4932e-30
SKINT1L	-1.28883	3.12461e-09
CA6	-1.3013	1.21232e-27
AR	-1.21918	2.11997e-46
GLIS2-AS1	-1.13737	1.83187e-13
PPP1R3G	-1.1238	6.86462e-37
LINC00871	-2.85731	3.29281e-15
SCGB3A2	-2.37444	6.2845e-28
ATP6V1B1	-1.30626	9.14951e-28
KRT40	-1.31143	1.04109e-07
RAB6C-AS1	-1.31368	4.51653e-10
NPTXR	-1.28736	2.04279e-86
MNX1	-1.22425	3.42634e-07
HAPLN1	-1.19343	2.57743e-13
MLC1	-1.77887	8.56471e-61
GOLT1A	-1.51761	3.78422e-17
ZNF205-AS1	-1.0354	3.80751e-20
CSPG4	-1.0509	4.5121e-33
ASNSP1	-3.97893	5.91336e-25
DNAI1	-1.59988	1.66699e-10
C17orf50	-1.06503	4.24389e-06
ATE1-AS1	-1.16655	3.65506e-10
LINC01198	-1.11552	1.21052e-06
LOC105378385	-1.17476	6.03455e-06
BHMT	-1.03911	7.50566e-15
MSMB	-3.33208	6.59722e-128
ULK4	-1.0175	6.09519e-29
PNLDC1	-2.70939	7.06606e-27
ADAMTS16	-2.08414	2.95808e-17
HES7	-1.12529	5.47604e-07
VTCN1	-1.16224	1.45327e-17
LINC01508	-1.22891	0.000475195
MYH2	-1.99539	2.29923e-10
KCNJ13	-1.02651	1.67373e-20
CPAMD8	-1.35532	2.96928e-29
PCA3	-1.25237	2.73514e-05
SOWAHB	-1.72636	1.65141e-97
PPP1R1B	-1.28169	4.32482e-22
RPE65	-1.54689	1.28572e-12
LINC00113	-1.78214	1.88043e-10
NTM	-1.29003	4.15094e-105
FRMPD4	-1.12074	1.54288e-09
EGF	-2.05299	1.42112e-74
TBX18-AS1	-1.16756	8.63748e-11
SVIP	-1.1748	1.13094e-73
HAND2	-1.06088	7.07709e-15
LINC00887	-1.38415	1.44417e-20
LOC101929653	-2.28336	2.9623e-12
RNF150	-1.12729	2.81996e-39
KRT83	-1.13143	0.000555607
SGK2	-1.72343	4.45642e-24
CHDH	-1.13936	9.72184e-41
LGALS12	-1.2593	6.26643e-08
SEL1L2	-1.89958	2.46382e-17
CAND2	-1.08331	5.8989e-68
DRP2	-1.3023	8.19652e-29
SHISA8	-1.55102	8.27483e-12
LOC101930114	-1.61635	2.53885e-25
NLGN3	-1.14716	1.48416e-58
LMX1A	-1.1657	9.90776e-16
ZDHHC8P1	-1.49143	6.28575e-45
AQP6	-1.13899	2.41654e-07
LOC102724050	-1.55904	4.28314e-29
LINC01978	-1.64679	2.29419e-06
GPT	-1.52827	8.62225e-35
PDK4	-1.23384	2.2554e-23
RHBDL1	-1.06583	1.83686e-22
FILIP1	-1.09621	1.48101e-29
ZIK1	-1.30578	6.86433e-99
EPCAM	-1.02026	1.04205e-27
CAPN8	-1.17794	1.25124e-17
GPC4	-1.00926	7.30313e-71
SLC25A2	-1.02705	0.000625899
LINC00032	-1.37877	4.30134e-06
LINC00536	-1.12957	0.000494255
SLC2A14	-2.52664	7.58678e-22
MPZ	-1.38261	1.70075e-41
FOXC2	-1.0557	1.29184e-12
TCEAL7	-1.21749	4.40499e-28
NKAIN4	-1.00155	1.18024e-09
MYLK	-1.00678	5.15044e-61
UNC5C	-1.09115	3.83327e-18
PRIMA1	-1.07937	2.06773e-68
ACSBG1	-2.29865	1.1606e-44
WNT2	-3.06607	2.2189e-97
SORCS3	-1.15799	1.54161e-17
LINC02097	-1.75748	5.47574e-16
NAT2	-1.84336	1.89567e-11
LINC02170	-1.24018	9.59073e-05
KRT20	-1.38863	1.29896e-11
TSPEAR-AS1	-1.26291	7.28251e-18
GABRD	-1.52172	2.87792e-42
KRTAP4-4	-1.1089	0.000578532
PLCZ1	-1.52129	1.13939e-20
NLRP11	-1.52287	0.0018044
SMIM31	-1.18094	0.00335709
KRTAP4-9	-1.1903	0.000168286
CPNE6	-2.21674	3.04438e-43
SYT8	-2.87347	6.93454e-90
DMRT2	-1.69319	2.21693e-44
GLDC	-2.70783	3.32028e-30
C10orf71-AS1	-1.9108	1.64377e-08
TMEM108	-1.55613	8.09473e-81
LINC01550	-1.72882	3.90902e-123
GPR17	-1.15597	2.54567e-27
GLI2	-1.61924	8.92819e-90
PLEKHD1	-1.30095	8.73256e-19
MIR4720	-1.44454	1.70555e-57
MORF4L2-AS1	-1.27614	7.39827e-24
ADAMTSL5	-1.193	3.44389e-38
SSPN	-1.06009	1.58071e-49
ACACB	-1.00304	2.82962e-33
ARHGDIG	-1.24973	3.60868e-08
METTL27	-1.61739	2.72608e-21
ANKRD20A19P	-1.82766	1.12496e-15
GRIA4	-1.81749	3.78053e-59
PCDHB5	-1.07964	4.53661e-36
LOC102546294	-1.07849	1.78604e-14
HMCN2	-1.40937	3.90817e-25
CES5AP1	-1.70342	8.03767e-09
OBP2B	-1.5992	8.05606e-15
NALT1	-1.05027	1.3562e-13
KRTAP5-7	-1.14812	0.000100115
LOC389705	-1.06509	1.34191e-11
LOC105371730	-1.0051	1.14394e-14
ART5	-1.40643	1.57331e-17
ADGRB1	-1.58005	3.85521e-42
PDE6A	-4.18837	1.5868e-46
ADRA2C	-1.41671	4.86973e-48
KRTAP9-3	-1.02712	0.00126063
ZFP28	-1.17187	1.49286e-68
ZNF826P	-1.02612	4.33316e-09
FAM201A	-2.32324	4.40874e-98
NXPH3	-1.23802	2.07032e-54
PHACTR3	-1.50845	1.4652e-51
C15orf59-AS1	-1.96062	4.05355e-11
LINC00442	-1.56352	0.000110382
LINC00173	-1.0597	2.18936e-22
ZC2HC1B	-1.78316	9.95498e-26
TGFBR3L	-1.68177	3.76438e-32
DNAH6	-1.05085	1.75309e-17
MUC1	-2.05774	1.25837e-44
AICDA	-1.1065	2.12571e-06
COL21A1	-1.16409	5.76124e-74
NTNG2	-1.06755	1.77172e-29
RAI14	-1.2002	3.88014e-104
LINC02527	-4.3283	3.97242e-41
PLCH2	-1.11833	3.44874e-43
CASC18	-1.01644	1.96278e-07
HOXC-AS1	-1.55944	1.86197e-63
CHGA	-2.10659	1.69917e-30
CACNA1B	-1.34375	1.50878e-14
LRP4-AS1	-1.20826	3.27999e-28
ZP1	-3.19371	1.46345e-30
TRIM55	-3.70536	4.95242e-39
FAM237A	-1.40942	1.64756e-07
SCRG1	-1.26876	5.61971e-23
PACRG-AS1	-1.82842	1.22401e-10
LRRC3-AS1	-1.29721	1.38063e-05
HILS1	-1.01032	1.4277e-12
ZBED3-AS1	-1.43379	3.95165e-22
LINC01645	-1.20269	0.0002652
PGM5-AS1	-1.57428	4.11644e-40
DLGAP1-AS5	-1.61424	2.4901e-12
RSPH1	-1.11661	4.21573e-49
LMOD1	-1.20679	2.28245e-61
DES	-1.40559	1.0033e-40
CCDC27	-1.2059	3.21921e-05
HSD3B1	-3.8433	1.2067e-42
CD207	-1.08605	4.0988e-41
LINC01160	-2.15407	5.05365e-35
SCGN	-1.78562	1.89194e-08
PCK1	-1.71722	5.04308e-13
LOC105378933	-1.13322	9.88707e-07
SLCO1A2	-2.65315	3.7108e-18
AGFG2	-1.06138	6.14402e-77
LRRC3C	-1.7263	3.44199e-11
CDKL2	-2.31714	1.34518e-38
THRSP	-2.78831	4.77608e-35
DKFZp451B082	-1.10069	1.87002e-05
C1QTNF9	-1.03605	1.13278e-11
SGCG	-1.68929	1.61982e-75
SCGB2A1	-2.25411	6.2158e-36
FREM2	-1.65177	3.09884e-44
RGS9BP	-2.42889	1.204e-43
CCDC114	-2.14489	8.91722e-56
LINC00632	-1.21397	1.28909e-29
GJC3	-1.26309	3.27531e-46
LOC91370	-1.12644	2.07763e-06
PDGFRL	-1.06415	1.97015e-47
CBLN1	-2.07039	8.08435e-42
DLG2	-1.20795	1.01285e-52
LEFTY2	-1.75425	1.47839e-31
KRT27	-1.09062	5.76189e-07
LOC105372483	-1.0272	1.7524e-18
LINC01305	-1.21554	4.28687e-14
SLC22A17	-1.32485	6.42665e-75
OR2A1-AS1	-1.16108	7.81623e-05
RBP4	-1.35911	7.29144e-13
KRTAP9-8	-1.17183	0.00012282
SLC35D3	-1.7718	4.93408e-17
NUTM1	-1.52667	4.57735e-13
ODF3L1	-2.61338	1.38032e-66
VGLL2	-2.10562	2.6874e-32
EDA	-1.61244	7.69069e-181
FNDC5	-1.56335	3.47558e-36
PRB1	-3.76161	2.7897e-35
CNTNAP3	-1.44878	3.50233e-51
NPBWR1	-1.02792	2.32007e-10
LOC101928977	-1.49667	2.99189e-07
KIAA1549	-1.07571	1.11341e-52
PCDH10	-1.28763	1.16646e-22
TPO	-1.0343	9.98098e-14
MYH7	-2.11691	2.58799e-15
KCNU1	-1.12375	7.38805e-05
CYP2W1	-4.76099	2.48934e-222
ST6GAL2	-2.21172	1.53849e-69
SEMA3D	-1.06832	3.59972e-23
MC5R	-1.01655	1.34388e-07
CEACAM7	-1.82243	6.39262e-46
DKK1	-1.10825	1.18806e-14
ST3GAL5-AS1	-1.10258	5.70581e-16
MAT1A	-1.68032	9.71937e-29
LGI3	-1.49509	4.396e-37
RGS9	-1.09593	3.02662e-59
IQCJ	-2.86693	2.61208e-14
CCR10	-1.05221	2.91149e-21
OSTM1-AS1	-1.09956	0.0104583
LINC02301	-1.31761	0.000184815
NCALD	-1.02952	6.84359e-27
ADH1B	-1.11022	1.65534e-29
MYMX	-1.34564	7.66567e-23
WFDC3	-2.44069	4.06231e-42
RHOBTB3	-1.06226	1.85296e-50
NPTX1	-2.99248	1.93456e-43
NPY2R	-1.12849	1.61981e-05
SYT17	-1.66066	4.85913e-63
STAC	-1.72389	1.44889e-79
EDN2	-1.00653	7.04739e-14
CACNA1G-AS1	-1.16198	2.37787e-13
LRP4	-1.0493	7.24865e-65
SLC5A2	-1.20025	1.80019e-11
LOC101928372	-1.84161	1.69512e-11
SOX11	-1.54573	3.64412e-16
FUT5	-2.6872	1.00941e-24
ADH6	-1.75807	1.42853e-41
PDZD4	-1.1855	4.64518e-53
LINC00648	-2.15901	1.55519e-21
SP5	-1.1861	4.36674e-29
DCC	-2.54978	1.89462e-54
EMILIN3	-2.28773	1.30905e-66
GALNT16	-1.13882	6.74398e-40
AHSP	-2.53084	4.21049e-19
LINC02568	-1.7695	7.47801e-32
USH1C	-1.6854	8.84731e-10
TUBB4A	-1.16638	1.89049e-25
SCGB1B2P	-1.06427	5.27594e-16
LINC00940	-2.06193	8.31982e-13
DHRS2	-3.27262	1.94036e-38
DLG3-AS1	-1.26128	5.53141e-10
FAM166A	-1.07894	0.000201372
PNCK	-2.18065	8.24806e-78
CLMP	-1.22677	3.04997e-42
A4GNT	-1.67018	3.83744e-14
TMC4	-1.00944	9.80876e-18
KCNA6	-1.25895	2.55552e-30
DIRAS1	-1.25126	5.97393e-47
AGPAT1	-1.26514	0.00120274
SERPINA12	-1.28422	2.36636e-53
TMEM132E	-1.57922	9.39759e-41
MIR200B	-1.2293	8.02945e-06
CD8B2	-1.06996	2.41858e-13
LOC100506098	-1.22164	3.8068e-50
RSU1P2	-1.67106	1.63701e-07
NAT8L	-1.11589	1.0774e-27
LOC101926913	-1.36426	5.18775e-07
DNAH11	-1.61469	4.04248e-50
SPX	-2.66785	1.82027e-20
CYP1A1	-2.09359	4.28983e-12
GRIK2	-1.11649	6.84383e-26
SLITRK4	-1.06489	8.77152e-24
ACADL	-2.10682	2.75143e-112
CGA	-1.37465	2.72817e-07
CHRM1	-1.89157	3.21948e-72
SPATA4	-1.09149	0.000197977
ADRA1A	-2.15415	5.05171e-74
RTN4RL1	-1.34194	1.70605e-69
FOXCUT	-1.47086	1.06154e-47
LINC02204	-1.02493	3.51985e-05
CHL1-AS1	-1.16655	1.22496e-06
KIF19	-1.01669	8.65307e-17
ZDHHC11B	-2.11438	2.52762e-63
CAMK2B	-2.51148	3.91043e-103
SEMA3G	-1.00183	3.35492e-42
STOML3	-2.1183	8.20624e-21
PSD2	-1.48476	1.00213e-25
ARHGEF26	-1.12927	2.66894e-129
METTL7B	-2.87376	4.02913e-24
LINC01301	-1.33262	4.12233e-18
CLEC2A	-1.40301	5.99621e-50
B3GALT5-AS1	-1.69559	4.51022e-28
LINC01345	-2.43293	6.12011e-10
MEGF11	-1.16495	3.97215e-30
LOC100130476	-1.40402	3.99407e-61
CPNE9	-2.50326	9.5795e-63
HS3ST5	-2.73413	2.87642e-28
MAP6	-1.5796	7.1757e-95
NYAP1	-1.59217	2.37352e-52
SLC16A11	-1.45887	6.50789e-49
KRT33B	-1.12396	0.000408674
FALEC	-1.83521	5.90783e-33
LINC00908	-1.24995	1.60052e-55
SLC30A2	-1.35675	9.97694e-24
CLCNKB	-1.28366	2.34029e-17
ADCYAP1R1	-1.41539	1.76398e-62
CDH20	-2.42091	1.33296e-118
LOC101928118	-1.55329	8.88393e-33
SERPINA4	-2.53271	1.71922e-14
PIFO	-1.55113	3.25534e-128
RHO	-1.23167	0.00060405
PLPPR5	-2.36879	6.23757e-26
ZNF571-AS1	-1.45182	5.03535e-43
PRSS42	-1.04534	0.000261319
CCDC162P	-1.05149	4.19144e-05
ZNF676	-1.31547	3.04368e-12
SP7	-1.48664	1.54548e-08
NRN1L	-1.15837	1.29453e-16
ASB4	-1.38455	1.33324e-17
CSDC2	-1.16909	2.07964e-19
PNPLA3	-1.44994	4.00954e-47
KCNQ4	-1.00295	6.14184e-27
KRT72	-1.19117	1.04199e-13
PPP5D1	-1.21818	1.52576e-29
SLC5A7	-1.30733	3.2335e-10
DUPD1	-1.14776	0.000582112
KC6	-1.54355	8.9764e-07
ARL17B	-1.18446	1.68834e-07
PADI4	-2.15621	1.78464e-20
POU4F3	-1.34455	1.10785e-09
NETO1	-1.62159	2.69413e-18
LOC101927560	-1.10517	4.20937e-09
KLHL38	-1.16841	1.54558e-10
UPB1	-3.10984	9.00904e-52
NRG3	-1.87663	3.53955e-41
PLEKHH1	-1.03494	7.74694e-37
VIP	-1.5103	1.88101e-15
MC2R	-1.32693	0.00208461
PIWIL2	-1.269	4.95235e-25
LOC101927495	-1.40298	2.63469e-11
LOC105379143	-1.24269	4.84653e-09
LINC02036	-1.20563	1.90155e-05
NXNL1	-1.0182	0.0012868
LINC02065	-1.28484	2.04901e-05
ILDR1	-1.34924	1.07341e-70
GAS2	-1.15131	4.97172e-27
KNG1	-1.52026	3.54015e-05
C1orf105	-1.38474	6.57261e-16
GNG7	-1.08612	2.30273e-42
LOC101927815	-1.00415	2.02073e-11
LOC440570	-1.25377	7.17057e-13
TSPEAR	-2.07798	7.82003e-59
DNAH8	-1.90602	1.66649e-18
OR10V2P	-1.22831	1.12441e-05
LOC105376671	-1.28553	4.59342e-17
KCNV1	-2.91187	3.06059e-27
CHADL	-1.4395	5.87775e-51
MAGEA11	-2.62476	9.30799e-21
SIM2	-3.59734	5.54103e-43
LINC00312	-1.12297	2.42306e-35
KCNC2	-2.24932	1.07019e-17
LDLRAD1	-1.09647	5.90258e-06
ZNF135	-1.78084	5.5665e-85
SOD2-OT1	-1.4302	1.93691e-14
GNG12-AS1	-1.11744	1.57776e-40
DDO	-1.51903	7.57581e-30
UST	-1.08945	5.47597e-77
ATP2B3	-2.16003	3.89377e-20
COL11A1	-1.18093	4.85479e-15
POU3F3	-1.26304	4.37585e-38
NKX2-2	-1.11087	0.00105045
SERTM2	-1.296	0.000520889
LINC00663	-1.30633	3.43754e-54
FLJ30901	-2.00938	9.16039e-53
GDF7	-1.2613	6.01047e-57
LOC101928796	-1.461	1.27247e-21
SLC26A7	-1.15908	1.39443e-11
SYNM	-1.35273	8.98358e-50
WNT7B	-1.51535	2.94364e-64
HEPACAM	-1.64185	6.98765e-16
DIO3OS	-1.32427	3.95663e-28
NR1D1	-1.17867	1.1296e-27
PCDHGA3	-1.40893	1.11253e-40
UGT2B28	-1.4164	0.000126669
TDGF1P3	-1.02711	0.00780352
CHST8	-1.28155	5.29659e-20
GSTA1	-1.6622	1.96552e-13
WNK2	-2.28643	1.48162e-104
DOC2GP	-1.45503	2.88497e-11
CCDC110	-1.26927	2.18825e-28
FAM234B	-1.50368	2.56191e-193
CPSF4L	-1.58956	5.17942e-10
COL20A1	-1.27561	0.000716559
YBX2	-1.39618	9.33249e-46
GPC5-AS2	-3.43676	2.11677e-35
ATOH1	-1.69973	1.46675e-08
PLN	-1.11021	8.71196e-26
APCDD1L	-1.1903	1.0962e-21
CNTN4	-1.68229	1.33697e-49
LINC01990	-1.20272	8.42481e-07
KRTAP1-4	-1.24813	0.00451977
CEBPB-AS1	-1.45246	3.89061e-89
TNNC2	-1.31393	1.69187e-50
LOC102724156	-1.28447	4.61755e-05
AQP4	-2.99718	5.29187e-41
GALR1	-1.38075	3.20274e-13
FADS2	-2.14861	5.20589e-38
SYNE4	-1.53062	1.18597e-25
ALDH1A2	-1.58027	1.80338e-75
ESRRG	-1.40788	3.89125e-30
CNGA1	-1.7849	1.67742e-146
LINC02458	-1.37552	8.62236e-07
GPR12	-2.1841	4.3779e-66
PCDHA2	-1.38867	6.32489e-08
FAR2	-2.05852	1.03177e-43
MSI1	-1.07114	6.40121e-15
PCDHA11	-1.30935	1.66511e-12
NR5A1	-1.31656	8.17748e-06
DCD	-1.01565	2.90613e-12
LOC100130417	-1.37121	8.84151e-15
LOC101929524	-1.40592	5.26753e-26
BTBD16	-2.20108	5.83793e-70
TMEM132C	-1.99524	1.95186e-103
TMEM47	-1.01063	2.81761e-39
LOC283335	-1.03762	4.12622e-41
SHANK1	-1.32639	4.07796e-46
UBXN10	-1.29886	8.30186e-74
KRTAP10-6	-1.11928	0.00320236
LINC01091	-1.02489	1.67117e-31
KRT36	-1.6286	1.21269e-12
TPH1	-1.03797	3.92326e-14
CIDEA	-1.23376	1.19782e-18
IRX1	-1.29428	3.92338e-42
LINC02158	-1.79645	3.86157e-17
PRR15L	-1.60291	6.45653e-45
GABRA2	-1.48941	9.90116e-25
ANG	-1.13537	6.79947e-130
FXYD4	-1.5044	0.000284919
KERA	-1.3114	5.58162e-12
C1orf140	-1.07131	6.91763e-09
MIR193BHG	-1.11873	9.13181e-50
SOAT1	-1.41584	8.59482e-30
KRTAP21-2	-1.90729	1.16449e-05
NEBL-AS1	-1.16585	1.2555e-14
REELD1	-1.60746	2.26083e-26
UGT2A1	-2.99262	4.69118e-45
MIR4697HG	-1.08707	1.57503e-57
LYPD6	-1.01619	2.72461e-27
C9orf106	-1.021	5.78672e-07
MIR4269	-1.37531	0.000225509
NPY5R	-1.54452	5.65945e-46
LINC02427	-1.24299	2.98375e-10
LINC01497	-3.66048	5.14413e-38
LOC100288798	-1.24183	4.90396e-52
IL1RAPL2	-1.30791	4.89064e-10
TMBIM7P	-1.61662	1.44697e-13
MYH14	-1.56797	4.25034e-68
SRARP	-1.22105	0.00401889
CAPN13	-2.59718	5.28008e-29
CCDC140	-1.05733	1.94504e-10
HGD	-3.70142	5.21178e-46
MYO3A	-2.7744	4.17798e-82
ID4	-1.1988	1.18041e-84
SOX5	-1.7502	8.37212e-112
PNMA8B	-1.22674	4.36836e-54
TMPRSS5	-1.09897	6.82441e-24
AADACL3	-3.72567	5.24463e-25
ENPP5	-1.83425	7.02808e-88
GRIK5	-1.23712	6.99437e-39
GTF2IRD2	-1.07791	3.57663e-50
KRTAP10-3	-1.38083	2.91775e-05
SHISA9	-2.33796	1.47456e-59
ABCA17P	-1.0526	1.74994e-11
ANKRD2	-1.88187	6.39949e-46
OR9Q1	-1.0773	0.000210058
LOC102724804	-1.68532	6.24058e-20
LRRC7	-1.42264	1.0789e-23
ADH1A	-1.0299	6.39444e-14
LINC01208	-2.71746	4.22919e-24
ZCCHC23	-1.51857	6.27916e-06
COX6B2	-1.02891	1.37626e-13
OTOGL	-2.28716	1.53976e-39
GPRASP1	-1.56778	3.20994e-119
KRTAP4-1	-1.16262	0.000190132
ZNF626	-1.04119	3.09043e-46
LOC101928269	-1.03121	7.12076e-07
EXTL1	-1.79142	6.88913e-38
MAGEL2	-1.25788	6.5518e-24
MSLN	-1.50316	1.05956e-14
COBL	-1.33982	2.49395e-197
HAVCR1P1	-1.75748	2.22461e-30
LOC100507387	-1.67188	1.44395e-21
LINC01634	-2.75829	1.14576e-28
LINGO4	-2.69397	3.1638e-63
KCNB1	-1.50591	1.82626e-57
SCGB2B3P	-1.20761	0.000265226
CLDN8	-2.12587	1.36111e-106
SHISA2	-1.02368	3.85225e-19
KLK1	-1.16589	1.35401e-62
KRTAP9-7	-1.04694	0.0185266
LINC02175	-1.14639	2.19034e-24
ZMAT4	-1.14328	8.93706e-08
HSD11B1	-2.5458	4.49926e-116
LOC284865	-1.04263	1.17779e-07
LOC100507477	-1.14675	0.000192394
ANKRD62P1-PARP4P3	-1.21493	1.94765e-09
CASQ2	-1.60777	7.15423e-59
DOK7	-2.12924	3.10335e-34
LHX2	-1.31869	3.36723e-22
PTH1R	-1.04338	2.01526e-41
PHYHD1	-1.48098	9.427e-170
TNR	-1.41684	4.5505e-08
DPP10	-1.25206	1.57939e-14
ALDH1L1-AS2	-1.59087	2.83782e-06
CRACR2B	-1.41465	1.64645e-29
LOC101927296	-1.93371	5.598e-13
ELMOD1	-1.13281	2.64305e-34
LOC100128885	-3.10857	2.53722e-29
HHATL	-2.24531	1.55804e-31
LOC105379152	-1.07898	5.24567e-25
TNNT1	-1.44302	8.4872e-42
LINC01658	-1.89726	1.60917e-08
HOXB-AS3	-1.72293	1.13843e-29
MUM1L1	-2.14867	8.01611e-25
ACP4	-1.90272	1.33452e-23
LPO	-1.43925	2.49272e-06
PEBP4	-2.02623	3.52617e-65
NWD1	-1.34924	4.0144e-26
UPK1A	-1.29021	5.58083e-06
CLCNKA	-1.40961	8.28472e-13
GPC5	-1.41155	7.03666e-17
CECR2	-1.08746	2.5911e-23
LOC100506476	-1.0231	1.32154e-20
C10orf67	-1.03569	1.65633e-21
AARD	-1.10577	2.09409e-17
SCUBE3	-1.67082	3.36771e-57
TMEM63C	-3.06092	7.05058e-67
FGF17	-2.52951	2.75045e-33
GATA6	-1.47763	5.27292e-62
FOXI2	-1.51675	2.64117e-52
ADGRE4P	-1.26784	1.27199e-18
ATOH8	-1.57295	2.17231e-63
CDH10	-1.90886	7.72893e-29
C14orf132	-1.50887	1.38567e-115
MT3	-1.76325	2.52432e-24
CLSTN2	-1.35102	1.29209e-60
FCGBP	-1.13369	6.20993e-30
FAM71E2	-1.33571	0.00024365
C15orf59	-1.51596	5.02076e-67
MYH1	-1.35924	2.59999e-07
LOC101929613	-1.30639	1.63489e-05
NDNF	-1.35091	1.71087e-53
PWAR5	-1.31493	2.07118e-31
FRMPD3	-1.21856	7.12745e-26
LINC01058	-1.2276	4.90315e-22
LINC02102	-1.14617	5.23902e-09
LOC101928519	-1.30604	1.02115e-06
CCAT1	-1.13208	1.04674e-06
SLC25A18	-2.40132	5.41041e-37
LOC645485	-1.26465	1.85139e-14
AQP8	-1.05255	3.01916e-07
KRT77	-2.44329	1.99193e-214
HTR1E	-2.11539	9.6107e-15
GPC5-AS1	-2.93425	4.87112e-10
C5orf46	-2.18081	3.05514e-152
FBN3	-1.60166	7.98473e-25
HPGDS	-1.04692	6.10829e-58
PRDM6	-1.41378	8.05735e-46
EPHX4	-1.00767	8.8702e-19
FSIP2-AS1	-1.22348	8.47081e-05
TOGARAM2	-1.15607	1.29846e-21
SPRR4	-1.50513	3.04798e-31
OLIG1	-1.84436	1.87477e-20
MIR7847	-2.7997	1.91529e-24
GAP43	-1.27059	2.038e-15
GAL3ST1	-2.15954	3.47949e-51
CRAT	-1.74404	3.51095e-43
LOC101929420	-1.39572	0.000134083
MORN5	-1.24993	0.000127927
TM4SF1-AS1	-1.33832	1.98149e-21
CNKSR2	-1.68598	1.08642e-50
IBSP	-1.66341	3.60645e-08
LINC01152	-1.14079	8.52759e-12
RBPJL	-1.63134	3.68821e-10
C14orf180	-1.42543	5.92007e-08
FN3K	-1.12787	2.65261e-56
TBATA	-2.71049	2.05802e-43
SYP	-1.01005	9.08849e-53
GALNT15	-1.4098	8.94263e-26
ZNF727	-1.45357	1.61972e-38
LYPD6B	-1.02489	3.32049e-63
GREM2	-1.69538	2.21573e-56
ZNF577	-1.19762	8.44736e-42
SHC2	-1.13005	7.94714e-33
SLC1A6	-1.3134	6.70685e-20
C1orf229	-1.16647	1.46506e-19
KRTAP10-12	-1.41127	1.05467e-05
ZNF528	-1.07002	2.34016e-62
NOL4	-2.39563	2.64918e-27
ISM1-AS1	-1.15379	6.80049e-08
LINC00441	-1.28007	1.13573e-11
PLCH1	-1.01358	3.01729e-19
GJD4	-1.47151	1.26056e-11
FLJ16779	-1.005	2.95517e-16
CALCB	-1.64812	1.49782e-09
GNAZ	-1.26218	8.95059e-89
FAM201B	-1.12924	3.19829e-06
C1QL2	-3.11107	7.28837e-47
HS1BP3-IT1	-1.18252	1.24059e-11
SLC22A7	-1.65317	1.33366e-07
OR1F12	-1.00283	0.00200317
KRTAP5-8	-1.09362	2.99972e-05
FLG2	-1.01	2.00193e-28
HSD3B2	-1.6447	1.34265e-08
TMEM91	-1.10155	4.26704e-24
FBXL22	-1.03181	9.71181e-36
STAR	-1.1666	1.17537e-80
PCDHGA8	-1.04218	1.67144e-24
LOC100128310	-1.27402	2.79015e-05
ZNF415	-1.13261	1.05989e-50
FZD8	-1.20362	4.84352e-55
PLPPR1	-1.42447	4.34713e-17
ZNF853	-1.33389	1.15438e-78
PTPRN	-1.1457	1.92234e-06
KRTAP9-2	-1.1119	0.000365445
LOC105376398	-3.395	1.6893e-167
CCDC180	-1.01865	6.79771e-05
SCG3	-1.04623	2.39455e-19
SEC14L6	-2.87667	6.13725e-31
C20orf203	-1.80573	1.06116e-32
LOC100128386	-1.07298	5.02287e-15
SPSB4	-1.22839	2.21332e-21
ANKRD30A	-1.23687	0.0175691
PNPLA7	-1.38337	1.30173e-48
DIRC3-AS1	-1.02749	4.5586e-05
LINC01612	-3.53296	3.63821e-27
RBP3	-1.63923	5.81186e-08
LINC01341	-1.05721	8.56716e-11
NHLH1	-1.29146	1.04444e-25
SP8	-2.8399	4.03534e-58
KCND2	-1.20337	3.33945e-19
RIMS4	-1.91539	1.23016e-28
DKKL1	-1.06281	3.26345e-06
HSPB7	-1.42596	5.68651e-56
BACH2	-1.01016	9.34621e-60
BMP5	-1.1082	1.59984e-12
GLT6D1	-1.11635	0.0305519
KRT73-AS1	-1.04704	1.05052e-06
LOC101929371	-2.19032	3.30096e-16
ESPNP	-2.78933	2.70005e-10
AS3MT	-1.32904	4.85503e-09
LSINCT5	-1.66622	3.09536e-17
LOC100996635	-1.21111	1.15272e-11
ZNF471	-1.286	4.97556e-51
SCN3B	-1.01324	1.22427e-75
TMEM130	-1.74293	5.67361e-34
SPINK1	-3.7609	5.36578e-95
DIO3	-1.68584	1.46568e-44
MIR548AR	-1.02973	1.85527e-06
MYL4	-1.27763	1.09941e-10
RGMB	-1.00511	3.77491e-189
LINC01484	-1.61156	1.52063e-06
DGAT2L6	-3.00198	1.29105e-17
CILP	-1.29264	3.62024e-33
RHOXF1	-1.12626	2.2418e-11
NAT8	-1.29293	5.5826e-05
FLJ12825	-1.34249	4.34083e-24
LOC102724484	-1.26369	0.000285497
AGR3	-6.42829	1.45563e-109
VSTM2L	-1.27946	6.29385e-26
TUSC5	-1.46553	2.06368e-10
BDNF-AS	-1.45537	1.44178e-119
ERLNC1	-1.3081	2.96399e-07
DACH1	-1.12229	3.13e-35
KRT39	-1.23796	1.88288e-06
KRT28	-1.46741	2.93978e-09
NPAS1	-2.16908	9.99738e-80
TRPV6	-1.38539	1.55307e-74
LINC01950	-1.9272	1.85083e-11
LINC02232	-2.20405	2.02134e-29
CHMP1B2P	-1.12186	2.57134e-18
HSPB3	-1.06233	1.95298e-22
KRTAP11-1	-1.10426	0.00032975
SCIN	-1.81096	6.60189e-113
MALRD1	-1.14342	1.32488e-12
HSPB2-C11orf52	-1.07772	0.00345117
ANGPTL7	-1.37852	3.95914e-18
ODF3L2	-1.29198	4.7012e-07
KCNH2	-1.85463	8.45719e-56
IGFALS	-1.85132	1.26711e-31
CSTL1	-1.30639	0.00158666
APOB	-1.22871	7.81053e-16
CDH2	-1.50202	1.21756e-39
FLNC	-1.40708	2.43344e-48
DPP10-AS1	-1.50113	4.28895e-10
CAPN9	-1.0938	1.0571e-09
HSD3BP4	-1.36741	7.20331e-16
HHIP-AS1	-1.17762	1.29393e-17
CPB2	-1.58067	5.08992e-08
LINC01267	-1.46023	1.50861e-06
FCN2	-1.66952	5.37353e-10
LEFTY1	-1.42923	1.39974e-10
IQUB	-1.12568	1.49571e-17
LINC02242	-1.66815	3.25293e-07
SGSM1	-1.53191	3.53018e-104
CLDN23	-1.89552	1.69328e-125
NALCN	-1.189	3.29694e-32
FER1L4	-1.50545	3.20834e-18
HS6ST2	-2.06517	1.02098e-58
STK32A	-1.19323	4.82193e-29
LOC100506124	-1.09939	2.35235e-29
CNTNAP4	-1.11041	1.07464e-08
TRPC2	-1.25211	3.88623e-20
PAPPA2	-1.17706	1.49417e-10
AGTR1	-1.38807	9.65792e-41
HAPLN2	-1.95718	1.25914e-20
ABCB5	-1.13326	4.66638e-10
FAM166B	-1.95799	2.36024e-93
HRASLS5	-1.20511	1.01033e-25
FOXN4	-2.42731	1.66278e-15
PTPRT	-1.18952	1.09583e-38
CCKBR	-2.93407	3.2311e-85
ADRB2	-1.33019	7.86416e-99
SEMA3B	-1.59862	6.64698e-43
ADSSL1	-1.19286	1.31257e-86
RBPMS2	-1.36556	3.69057e-59
LRRC10B	-1.66104	1.03465e-31
TMEM210	-1.23707	0.000309187
C16orf96	-1.30147	1.71971e-31
MGARP	-1.11273	7.85336e-13
CCDC8	-1.1882	1.8491e-35
PTGDR2	-1.62111	1.00733e-37
CASKIN1	-1.49662	5.13241e-33
VIPR2	-1.15427	3.11442e-25
SHF	-1.06254	2.37309e-46
RXRG	-1.27599	4.72501e-75
LOC100505851	-3.58865	9.41953e-39
SFRP5	-2.06581	9.87557e-50
AFF2	-1.38741	4.50275e-35
KRTAP4-5	-1.082	0.000547928
STXBP5L	-2.17356	2.12923e-30
DWORF	-1.70687	5.18157e-06
KCNJ1	-1.63116	6.48526e-36
KRT73	-1.10245	4.11218e-14
ERICH2	-1.03446	3.90004e-30
SLC28A2	-1.09328	3.46164e-05
CHRNA1	-1.3161	6.92422e-09
NXPE4	-1.51538	1.51626e-06
FABP1	-1.3988	0.00251549
SORBS1	-1.26371	2.17381e-64
UMODL1	-1.4134	3.57078e-17
LOC339539	-2.07092	2.63722e-23
STXBP6	-1.24557	1.50014e-70
LINC02478	-1.00111	0.0015876
MTURN	-1.04023	3.72389e-177
MAG	-1.85748	6.58321e-22
CCEPR	-1.28566	1.64481e-11
FGF9	-1.4133	4.42665e-17
CDX4	-1.15913	1.48802e-11
PCAT18	-1.50397	2.15647e-15
ASIC2	-1.55647	1.10462e-23
CCKAR	-2.31199	8.73612e-11
FLJ37035	-1.20923	1.93938e-29
PTH2R	-1.12118	1.35875e-08
NECAB1	-1.09242	7.17884e-31
SOX8	-1.43968	8.06388e-50
PCDHGB5	-1.15406	1.77903e-90
GSTA3	-2.08047	6.82517e-75
BCAS1	-1.42762	6.70576e-38
ZNF528-AS1	-1.28589	3.05321e-53
SERHL2	-1.48939	1.04137e-32
LINC01422	-1.26594	8.29635e-10
ZNF273	-1.11903	2.11562e-23
FAT3	-1.37061	4.19264e-41
NPPC	-1.09057	5.13082e-08
LINC01589	-1.26568	8.08972e-27
SSTR1	-1.06102	1.04023e-35
ABCA4	-1.146	1.55208e-24
FAM189A1	-1.12765	9.67706e-21
LINC00989	-1.42702	1.13578e-18
LINC02511	-1.0693	3.72314e-07
NHEG1	-3.2916	2.05234e-62
LOC100505782	-1.00197	1.09776e-06
FAM227A	-2.09169	3.47376e-59
PIP	-1.31049	1.39806e-13
PCP4	-1.57959	1.1266e-38
PDLIM3	-1.19861	6.7022e-65
KCTD16	-2.08346	1.64071e-27
LOC101929657	-1.15518	2.45659e-09
PNMA8A	-1.18245	7.56243e-13
OCSTAMP	-1.15709	0.00158608
HEPACAM2	-1.82164	2.38041e-13
INHBC	-1.16875	2.03791e-14
INTS4P2	-1.54396	6.82186e-10
IDH2-DT	-1.0885	0.000129003
C1orf94	-1.28749	1.39488e-05
PRR26	-1.19776	2.58541e-20
KRTAP5-10	-1.17719	5.46348e-06
KRT85	-1.26389	3.50903e-06
LINC01224	-2.16665	8.31421e-36
CLDN18	-1.28337	2.63382e-13
RNF128	-1.05916	2.04495e-81
SLC35F4	-1.28738	2.19173e-16
ZNF300P1	-1.02305	5.71999e-16
LOC143666	-1.08593	3.73296e-41
GALNTL5	-1.91001	7.87454e-05
KRT32	-1.06132	1.65994e-07
LINC01534	-1.07676	4.56535e-41
ADIPOQ	-1.21867	7.46646e-07
ABCA3	-1.26605	3.08046e-66
FAM153A	-1.81118	5.70493e-40
NMBR	-1.1438	3.83253e-05
LDB3	-1.36557	2.35416e-55
ANGPTL5	-1.03526	5.01826e-20
UMODL1-AS1	-1.86683	1.04756e-09
PHYHIP	-2.568	2.30777e-113
AK7	-1.35398	5.78447e-84
WSCD1	-1.54296	2.13749e-93
KIAA1210	-1.1922	6.31768e-08
PRKCB	-1.03968	1.38572e-68
ACSM3	-1.8175	1.78509e-33
ELANE	-1.01223	4.40687e-10
UGT2B7	-1.00589	8.20275e-06
SLC8A1	-1.34533	2.97674e-96
CLDN16	-1.60033	3.45548e-47
SRRM4	-1.07772	5.05754e-05
PKDREJ	-1.05308	1.46766e-44
KLF3-AS1	-1.31765	2.11378e-28
KIAA1211L	-1.10379	6.26183e-74
PRSS45	-1.3418	3.788e-05
TMEM255A	-1.9287	1.24845e-107
TOX3	-1.60861	6.64946e-36
ZSCAN4	-2.14735	4.35172e-24
MYBPC1	-1.15499	5.1171e-11
AGT	-1.61627	7.66548e-18
CDHR5	-1.19566	2.82974e-13
PLPP7	-1.19117	5.19304e-44
UG0898H09	-1.02789	2.04481e-22
JADE1	-1.08228	1.10811e-212
TJP3	-1.0353	1.43555e-28
LINC01093	-1.47738	2.50969e-05
SLC46A2	-1.84603	1.5288e-52
PCDHGB4	-1.36559	3.70082e-89
CELF5	-1.02159	4.26793e-15
TCF21	-1.64439	3.07288e-15
JPH2	-1.6463	1.9538e-68
UPK3B	-1.92961	9.95067e-57
LOC105371485	-1.8422	7.7951e-22
OVCH2	-1.18727	2.19353e-16
LINC01028	-1.32317	9.42513e-05
TNNT2	-1.93941	7.67615e-112
FAM131C	-1.08822	1.04763e-21
CA9	-1.9829	4.75386e-48
KRTAP26-1	-1.17358	0.000285845
LGALS4	-1.24465	2.94303e-17
CLMAT3	-1.18258	4.52785e-15
CBS	-1.02773	8.1848e-05
PCDHGA5	-1.35128	1.05603e-53
GALNT9	-1.20256	8.37873e-07
NPY	-1.01548	0.0161881
SLC9A2	-2.06305	4.19112e-80
FAM180B	-1.05355	8.39945e-24
MAB21L2	-1.30144	8.24191e-14
FAM153C	-2.2697	1.62347e-23
ZNF536	-1.6509	2.58991e-65
ZNF677	-1.29825	1.02463e-90
LINC01800	-1.01924	0.00032384
KANK4	-1.91154	5.7166e-56
POU3F2	-1.18118	1.13373e-06
FGF22	-1.53526	8.80641e-22
IL1RAPL1	-1.17685	6.59023e-10
PCDHGA4	-1.18475	2.24667e-53
KRT86	-1.19256	4.18299e-06
CFAP70	-1.09646	5.33026e-30
DCDC1	-1.31185	2.72433e-12
DCST1	-1.32989	7.01876e-26
KRTAP1-3	-1.09802	0.000402664
ELFN2	-1.70398	3.28046e-50
KRTAP10-9	-1.20235	0.00165192
C1orf158	-3.37904	3.0269e-20
MRPL23-AS1	-1.61688	1.28039e-25
SLITRK3	-1.38308	4.92592e-15
AKR1D1	-1.54224	0.00117096
STK31	-1.04424	3.80357e-08
LINC00304	-1.31869	1.80316e-06
ADGRG2	-1.47265	3.19049e-27
LOC101929596	-1.56885	1.31254e-19
MRPS30-DT	-2.49806	4.54828e-175
PLAC1	-1.72567	6.16982e-22
PWAR6	-1.31633	4.92208e-48
PRX	-1.19088	4.30885e-48
FAM66C	-1.08703	8.84458e-35
FSIP2	-1.82995	2.22899e-35
PRPH	-1.30368	3.69831e-23
ZNF730	-1.1641	2.50719e-07
JAZF1-AS1	-1.01257	1.09013e-05
SCN7A	-1.49214	1.67219e-37
CDH7	-2.15616	9.36529e-24
LRRC18	-1.19764	1.99886e-23
SCEL-AS1	-1.72332	2.25387e-08
KCTD8	-1.47848	8.28626e-11
FLJ27354	-1.10594	1.82914e-33
CPB2-AS1	-1.85911	2.02076e-29
NPIPB6	-2.68791	2.1559e-22
ISLR2	-1.40711	1.45059e-34
LINC01606	-2.37261	1.84044e-05
KRTAP4-7	-1.10322	0.000305528
LINC01798	-1.06148	5.21358e-06
GRP	-1.28965	1.93472e-07
GSG1	-1.4225	1.18383e-08
CFAP65	-1.93851	4.78749e-14
ARHGAP36	-1.3482	2.67017e-05
NEXMIF	-1.07862	8.33115e-49
ADAMTS9-AS2	-1.28369	1.30481e-56
ASB5	-2.09452	1.3709e-15
KRT35	-1.24201	9.15117e-06
LOC284950	-1.39392	4.01938e-19
SCOC-AS1	-1.06753	2.48385e-28
LDLRAD4-AS1	-1.19635	3.1847e-11
PRB4	-2.63018	2.52792e-16
MIR24-2	-1.10524	1.37562e-10
LOC101928103	-1.3356	2.22265e-46
ANKRD18A	-1.91518	1.17611e-51
ANKDD1B	-1.56537	3.15049e-36
PTCHD1	-1.93837	1.36094e-31
WFDC6	-1.33167	0.00018717
GJB4	-3.1097	5.39216e-130
CRB1	-1.45616	2.64048e-20
LOC400682	-3.01354	7.85645e-18
LOC101927969	-1.17284	1.3488e-09
CYP4B1	-1.61882	5.68507e-47
FAM171A2	-1.81746	1.26871e-58
AGR2	-1.28657	1.05084e-27
MIR3936	-1.23951	6.54759e-11
PTN	-1.08148	6.01282e-39
IRS4	-1.6679	1.04475e-27
MROH2A	-1.51081	5.89475e-22
PLAC9P1	-2.12016	6.14947e-28
PADI3	-1.0027	3.94625e-10
NUDT10	-1.2962	3.50438e-45
MYO3B	-1.13336	7.42621e-30
PLIN4	-1.17625	6.92021e-12
ST6GALNAC5	-1.20123	4.08976e-44
LINC01649	-1.67286	7.1254e-09
LOC157273	-3.50733	1.51913e-60
SHISA3	-1.24105	8.59801e-21
DSG2-AS1	-1.12739	6.74088e-07
LOC100132813	-1.47957	1.32245e-10
LINC02145	-1.15494	1.54154e-08
ARFGEF3	-1.57352	1.32498e-57
PKLR	-1.18441	1.77314e-11
MIR27A	-1.22251	1.11456e-16
TMPRSS11E	-2.04705	1.06483e-20
LINC01032	-1.1214	4.14342e-05
SMIM10L2B	-1.10488	8.39149e-59
KRTAP20-2	-1.70498	0.0005274
F9	-2.21626	6.47486e-11
LINC01391	-1.32525	4.41355e-06
LINC01136	-2.02781	1.07647e-35
MERTK	-1.33024	1.30191e-57
CORO2B	-1.1183	1.27056e-55
CST1	-1.29461	1.87818e-05
GRIK4	-1.28329	1.91593e-23
TMPRSS6	-2.90042	1.27375e-116
KRTAP10-2	-1.12869	0.000319827
TEKT3	-1.40807	4.70228e-42
LINC01535	-1.07126	4.50755e-09
SLC25A21-AS1	-1.12613	3.0267e-34
LEPR	-1.59809	2.48574e-46
PITX2	-1.14029	1.70308e-21
BHMT2	-1.02044	6.38613e-34
FA2H	-2.24624	8.04751e-45
SLC13A2	-1.21458	1.18045e-11
TMEM8B	-1.09708	1.86849e-70
KRTAP12-2	-1.2122	0.000178453
ZBTB16	-1.95509	3.87625e-47
TMEM35A	-1.34341	2.30277e-35
GRIN2B	-1.68437	2.30246e-23
EMX2OS	-1.27634	2.21415e-83
PAK3	-1.14096	5.38672e-35
TTLL2	-1.19667	0.00022908
KRTAP4-2	-1.074	0.000347053
ATP1B2	-1.04635	6.86815e-44
PARD3-AS1	-1.47314	2.40839e-25
AXDND1	-2.30269	3.05097e-16
KCNH6	-1.87821	8.91304e-10
SPATA31D1	-2.28846	5.12134e-09
C3orf80	-1.14146	1.51664e-14
WFDC13	-2.12018	3.74473e-13
C8orf88	-1.16497	8.68905e-55
AFM	-1.6144	8.71969e-08
ADCY8	-1.74632	1.04753e-19
AGXT2	-1.51093	1.7293e-06
IGFL2	-2.07362	2.29772e-129
IGSF5	-1.94925	7.70778e-21
POPDC2	-1.39481	4.52241e-60
LOC440346	-1.17363	3.86826e-05
BCO1	-1.29186	9.2478e-32
PRKAA2	-1.03086	3.39228e-22
PACRG	-1.47605	3.05569e-60
KREMEN2	-1.15769	8.30708e-20
PCDHA10	-1.16254	8.41689e-12
KRTAP5-1	-1.01263	0.0001567
CHP2	-1.66591	5.09869e-117
LRRTM4	-1.09738	1.20215e-05
RANBP3L	-1.11903	3.75355e-14
LINC00950	-1.48168	1.97228e-59
ALLC	-1.45374	7.93547e-08
CDO1	-1.14105	8.47165e-26
C3orf84	-1.91729	2.8527e-07
DCDC2C	-1.61067	8.85844e-09
KCNH8	-1.32021	7.41674e-32
FRMD1	-1.70561	2.83931e-16
SYT6	-1.06669	5.80984e-10
HELT	-2.6467	8.37218e-32
TUBA8	-1.36255	3.19741e-59
ANKFN1	-2.13823	5.00384e-121
OPRPN	-2.51234	3.31245e-15
FFAR4	-1.09193	1.07686e-43
LINC01449	-1.54986	2.11976e-13
LHX3	-1.3177	2.96866e-05
TEX35	-1.02538	7.36271e-09
ITIH6	-1.41133	2.26201e-08
NPIPB2	-1.06058	2.39731e-05
FUT9	-1.62055	5.24985e-15
NAT16	-2.50523	3.5859e-13
SLC7A9	-1.12157	9.3534e-09
PAMR1	-1.60884	1.06616e-62
CST6	-1.01573	1.61393e-33
LGI1	-1.35255	5.27465e-29
C16orf89	-1.49085	3.48085e-12
LOC100505938	-1.14928	4.27224e-12
WDR72	-2.2809	1.11963e-84
LINC00889	-1.17449	7.20408e-11
ABHD12B	-1.40645	1.93288e-48
LOC105378137	-1.34126	1.72464e-10
LINC02516	-1.0543	9.39318e-06
LCE5A	-1.71675	4.83743e-57
IYD	-3.17293	4.08271e-41
HMGCLL1	-1.18424	2.00154e-21
NKAIN2	-1.08954	4.66995e-18
C2orf70	-1.31557	6.31225e-08
FAR2P2	-1.05309	6.71184e-14
TMEM213	-1.059	8.79066e-09
GLRB	-1.49608	8.08291e-55
PGC	-1.27041	8.07847e-05
NOG	-1.1374	1.70677e-12
PPP2R2B	-1.18403	9.39282e-78
CHD5	-1.52543	5.76476e-28
IL12A-AS1	-3.93543	2.41783e-25
RADIL	-1.02088	2.5867e-32
ARHGEF7-AS1	-1.03095	0.00125723
HS6ST3	-1.3525	6.73402e-23
MUC5AC	-1.39789	0.00187901
MAFTRR	-1.18074	2.78618e-19
MLXIPL	-1.0739	3.67867e-12
SNORD114-3	-1.09908	0.00067963
LOC440300	-1.09346	2.30971e-09
STMN4	-1.07197	7.80656e-05
LOC100505588	-1.15971	1.3332e-07
TPTE2P3	-1.25545	8.37182e-06
ADAM22	-1.26181	1.10116e-52
APOA1	-1.60238	9.86369e-11
C10orf82	-1.58074	5.32427e-37
GPC6	-1.11022	4.34308e-23
ADD3-AS1	-1.1418	3.49006e-37
ADAMTSL3	-2.12612	1.28664e-153
SNHG14	-1.08308	1.06139e-64
ESPN	-1.46315	3.30584e-50
TRHDE-AS1	-1.56993	1.7476e-21
STUM	-1.77906	1.63107e-120
SNAP91	-1.33388	6.86598e-09
LOC105369486	-1.20781	4.88747e-07
SSTR4	-1.0339	0.00028948
CES1	-1.34352	6.93604e-49
CNTN6	-1.71794	7.78445e-15
CYP3A4	-2.32285	6.47641e-66
C6	-1.17042	4.10867e-12
PPIL6	-1.27987	4.40782e-63
ANO1-AS2	-1.51	2.61814e-08
LOC400622	-1.12199	0.00105739
PELI2	-1.05736	1.37007e-58
HMGCS2	-2.07787	1.77651e-49
HRG	-1.57041	8.3201e-08
ZNF582-AS1	-1.06296	2.95901e-33
PCDHAC1	-1.10951	1.34591e-10
LOC101929128	-1.9072	1.9738e-21
LRFN5	-1.42569	3.39005e-36
CNN1	-1.30329	3.49686e-48
AGBL4	-2.42176	7.71557e-57
PWARSN	-1.4315	1.77487e-31
AIRE	-2.43472	3.95416e-31
LMOD3	-1.07526	5.04851e-07
MAGI1-IT1	-1.9155	2.65697e-43
LINC00323	-1.19463	5.99217e-18
RBFOX1	-1.0573	3.02282e-11
LOC101928865	-1.16188	5.79199e-17
TMEM99	-1.12432	5.1368e-88
GPD1	-1.8807	1.81072e-23
LOC641746	-2.87426	3.15757e-17
CPEB1	-1.14501	6.92408e-48
ZNF728	-1.28795	2.86554e-08
GDNF-AS1	-1.58362	1.82678e-21
CEL	-1.54692	1.29491e-29
SLAIN1	-1.20854	5.84316e-61
TLE2	-1.15137	6.40642e-64
MEGF10	-1.03471	2.50388e-20
CDHR1	-1.18757	1.39465e-118
VIT	-1.23262	6.16002e-48
VWA2	-1.09524	2.37556e-104
PIEZO2	-1.15299	3.96936e-30
SLC35F1	-1.05279	1.53919e-38
LINC02004	-1.73506	6.97597e-11
ADRB1	-1.59692	6.52756e-48
GALNT17	-1.40174	2.97084e-42
TMEM179	-1.64605	5.88813e-10
LINC00629	-1.24975	0.000175574
MIR614	-1.07183	2.58971e-15
RAB9B	-1.3303	1.80451e-56
CFAP43	-1.06327	6.14673e-23
TAC3	-1.76896	1.54484e-12
HRCT1	-1.37837	3.34904e-20
LINC00842	-1.44579	1.26872e-81
C1QTNF7	-1.84969	4.76618e-63
WNK4	-1.02075	1.45365e-14
TMEM72	-1.02127	0.000197345
SMC2-AS1	-1.69042	3.44362e-12
LAMC3	-1.23127	7.36734e-37
PCDH15	-1.01213	7.47699e-07
LOC649352	-1.38238	3.19781e-06
SGCZ	-1.10906	8.31495e-11
KCTD17	-1.15082	1.18043e-52
CILP2	-3.51713	1.1753e-65
NAP1L6	-1.55891	3.95631e-14
TRDN-AS1	-2.34963	3.19778e-08
PCDH11X	-1.31673	1.65183e-29
DMGDH	-1.03501	3.8238e-30
RIMS1	-1.51505	3.63951e-20
CPB1	-1.56693	2.99969e-30
BCAR3	-1.70485	3.11821e-200
LINC01659	-2.89092	3.32396e-31
KRT31	-1.26302	2.24534e-19
LOC644285	-1.301	3.53206e-26
SP9	-2.32125	1.97024e-33
EPHB1	-1.1614	1.97407e-61
LRRC36	-1.19269	7.40317e-20
LINC02447	-1.44097	4.56787e-25
GREB1L	-1.86552	1.83113e-40
PCSK1N	-1.83295	7.89576e-25
CACNA2D2	-1.69522	5.22638e-141
KLHDC8A	-1.46242	4.75483e-26
PLPP4	-1.00281	1.78872e-18
NR3C2	-1.37111	1.20001e-95
VIL1	-1.66669	1.92859e-08
TMEM178B	-1.33889	3.74374e-47
TAS2R31	-1.03398	5.45314e-05
CGNL1	-1.18187	2.25813e-62
VSTM2B	-1.40104	0.000651647
LOC101927502	-1.70428	1.04316e-12
PM20D1	-2.74752	2.18503e-18
C1QTNF9B	-1.97731	8.15295e-32
CA4	-1.35828	2.27598e-24
PLCB4	-1.18299	2.98565e-38
UBE2L5P	-1.19939	2.49146e-21
C10orf71	-2.46586	3.16582e-31
PALM3	-1.33409	3.94147e-29
PDLIM4	-1.00846	2.67217e-40
RBP2	-1.59546	2.1842e-12
SLC22A31	-2.505	3.1349e-27
RAI2	-1.32923	1.85057e-84
LRP2	-1.69423	1.54097e-10
FOXI3	-1.23041	1.20499e-11
GCKR	-1.00664	1.68267e-05
CAPZA3	-2.10355	1.74974e-24
FBP1	-1.54952	1.57914e-40
CPLX2	-1.33605	8.02393e-06
GLIPR1L2	-1.10116	3.18426e-23
FGF16	-1.10008	4.2476e-06
ISX	-1.5813	1.42622e-06
[truncated: 175 more rows]
