# Supplementary material for: Transcriptome wide analysis of long non‐coding RNA‐associated ceRNA regulatory circuits in psoriasis
Source: J Cell Mol Med. 2021 Jun 2;25(14):6925–35. doi: 10.1111/jcmm.16703 (PMC8278092; doi:10.1111/jcmm.16703)
Supplement: Supplementary file 5 — Table S4 [file JCMM-25-6925-s009.xls]

## Sheet: gene.noncoding
Supplementary Table S4: lncRNA and PCG co-expression network
fromNode	toNode	Weight
LINC01206	SLC6A14	0.0113567
LINC01206	CXCR2	0.0142469
LINC01206	VNN3	0.0125766
LINC01206	SERPINB13	0.0132574
LINC01206	EHF	0.0121146
LINC01206	PLBD1	0.0101939
LINC01206	AKR1B10	0.0140483
LINC01206	MPZL2	0.015713
LINC01206	PLA2G4E	0.0126768
LINC01206	KPNA2	0.0142134
LINC01206	CARD6	0.0204374
LINC01206	KCNJ15	0.0176397
LINC01206	MXD1	0.010166
LINC01206	SPTLC2	0.0128631
LINC01206	TMEM45B	0.0109559
LINC01206	PGM2	0.0154519
LINC01206	PPP4R1	0.0101045
LINC01206	CDK5R1	0.0147115
LINC01206	FAM110C	0.02041
LINC01206	HEPHL1	0.0148251
LINC01206	KYNU	0.023582
LINC01206	CCNE1	0.0116081
LINC01206	ARNTL2	0.0140614
LINC01206	DTX3L	0.0134424
LINC01206	DSG3	0.0161588
LINC01206	CCNB1	0.0117516
LINC01206	TTC39A	0.0102136
LINC01206	SH3PXD2A-AS1	0.0133562
LINC01206	TRIM14	0.0158519
LINC01206	SLC5A1	0.0143402
LINC01206	PARP9	0.0182187
LINC01206	TMPRSS11D	0.013424
LINC01206	IL36G	0.0113807
LINC01206	OAS2	0.0130602
LINC01206	PRKCQ	0.0116971
LINC01206	CERNA2	0.0185987
LINC01206	HPSE	0.0279705
LIFR-AS1	LCN2	0.0102783
LIFR-AS1	VNN3	0.0121263
LIFR-AS1	S100A12	0.0109876
LIFR-AS1	SERPINB13	0.0145695
LIFR-AS1	EHF	0.0111634
LIFR-AS1	PLBD1	0.0166715
LIFR-AS1	PNP	0.0145252
LIFR-AS1	AKR1B10	0.0234285
LIFR-AS1	MATN2	0.0101825
LIFR-AS1	MPZL2	0.0244112
LIFR-AS1	PLA2G4E	0.0201598
LIFR-AS1	PLA2G4D	0.0158611
LIFR-AS1	KPNA2	0.0173718
LIFR-AS1	IL36RN	0.0179938
LIFR-AS1	STUM	0.0121733
LIFR-AS1	TMEM45B	0.0168872
LIFR-AS1	PGM2	0.0148624
LIFR-AS1	CDK5R1	0.0125536
LIFR-AS1	S100A7A	0.0151822
LIFR-AS1	FAM110C	0.0162198
LIFR-AS1	MTURN	0.0191996
LIFR-AS1	C10orf99	0.0165953
LIFR-AS1	KYNU	0.0132722
LIFR-AS1	CCNE1	0.0109256
LIFR-AS1	UBE2F	0.0119525
LIFR-AS1	DSG3	0.0147897
LIFR-AS1	GJB2	0.0103809
LIFR-AS1	GJB6	0.0116087
LIFR-AS1	CCNB1	0.0107946
LIFR-AS1	TTC39A	0.0155272
LIFR-AS1	TPBG	0.0127369
LIFR-AS1	SH3PXD2A-AS1	0.010283
LIFR-AS1	APBA1	0.0112818
LIFR-AS1	SLC5A1	0.0125649
LIFR-AS1	NR3C2	0.0130769
LIFR-AS1	IL36G	0.0242416
LIFR-AS1	LYRM9	0.0100127
LIFR-AS1	ACP7	0.0118237
LIFR-AS1	NOD2	0.0106623
LIFR-AS1	JADE1	0.0128223
LIFR-AS1	CERNA2	0.0102712
LIFR-AS1	RHCG	0.011204
LIFR-AS1	GM2A	0.0106867
LIFR-AS1	HPSE	0.0218973
LINC01018	HAO2	0.0154694
PRKCQ-AS1	TPBG	0.0139997
PRKCQ-AS1	SH3PXD2A-AS1	0.0146376
PRKCQ-AS1	SLC5A1	0.0115709
PRKCQ-AS1	PARP9	0.0180857
PRKCQ-AS1	CD274	0.0109982
PRKCQ-AS1	TMPRSS11D	0.0173601
PRKCQ-AS1	IL36G	0.0151929
PRKCQ-AS1	NAMPT	0.0115755
PRKCQ-AS1	AASS	0.0118555
PRKCQ-AS1	PRKCQ	0.0367143
PRKCQ-AS1	STIL	0.0120985
PRKCQ-AS1	MELK	0.0194564
PRKCQ-AS1	GINS3	0.013715
PRKCQ-AS1	PCLAF	0.0103927
PRKCQ-AS1	DEPDC1B	0.0129308
PRKCQ-AS1	CERNA2	0.028359
PRKCQ-AS1	HPSE	0.032905
PRKCQ-AS1	STAT1	0.0127067
LINC01269	SOST	0.0157601
LINC01269	PRSS22	0.0154937
LINC01269	CDK5R1	0.0111366
LINC01269	UPP1	0.013409
LINC01269	HEPHL1	0.0244956
LINC01269	CCNE1	0.0159329
LINC01269	CHAC1	0.0285257
LINC01269	DCUN1D3	0.0202168
LINC01269	IRAK2	0.0187725
LINC01269	XDH	0.0109537
LINC01269	SLC26A9	0.0276837
LINC01269	SLC5A1	0.0170611
LINC01269	IL36A	0.0577914
LINC01269	FAM43A	0.0102706
LINC01269	ACP7	0.0222235
LINC01269	RHCG	0.0109125
LINC01269	HPSE	0.0118735
LOC729737	LINC01002	0.12957
LOC729737	LINC01001	0.223346
ADORA2A-AS1	AWAT2	0.0101517
LINC01805	ARHGEF26	0.0100402
LINC01805	SNTB1	0.0122649
LINC01805	GJB4	0.0133937
LINC01805	COBL	0.020965
LINC01805	SRGAP2	0.0142884
LINC01805	RGMB	0.011744
LOC101927318	PADI2	0.0538753
LOC101927318	ROPN1	0.0104312
LOC101927318	SPDEF	0.0318279
LOC101927318	ATP2A3	0.0105257
LOC101927318	CHDH	0.0109474
LOC101927318	NCALD	0.0293672
LOC101927318	SLC44A4	0.0119549
LOC101927318	RHPN2	0.0549527
LOC101927318	ATP6V0A4	0.0272448
LOC101927318	FOXI1	0.012701
LOC101927318	PPP1R1B	0.0581783
LOC101927318	FOXA1	0.0359118
LOC101927318	DNER	0.0105005
LOC101927318	PDE9A	0.0252323
LOC101927318	C9orf152	0.0192606
LOC101927318	SLC12A2	0.014534
LOC101927318	STAC2	0.0243816
LOC101927318	C2orf72	0.0107718
LOC101927318	TMPRSS2	0.0569965
LOC101927318	ROPN1B	0.0214314
LINC02159	BIRC5	0.0106632
LINC02159	CCNB1	0.0130533
LINC02247	HS3ST6	0.0256958
LINC02247	NPAS1	0.0113879
LINC02247	RTN4RL1	0.0149058
LINC02247	IL34	0.0293338
LINC02247	MAST1	0.0147503
LINC02247	FBXL16	0.0103158
LINC02247	AGFG2	0.0182073
LINC02247	ESPN	0.0138536
LINC02247	C11orf49	0.0104744
LINC02247	IL17RE	0.020667
LINC02247	GJB4	0.0378393
LINC02247	TINCR	0.0100452
LINC02247	SLC46A2	0.0127251
LINC02247	COBL	0.0165113
LINC02247	MYH14	0.0116635
LINC02247	SRGAP2	0.010682
LINC02247	GATA3	0.0119557
LINC02067	RPL23P8	0.0115991
LINC02067	ACTG1	0.0175477
LINC02067	RPS15A	0.112316
LINC02067	RPL41	0.0526339
LINC02067	CD9	0.0249795
LINC02067	PTMA	0.0416862
LINC02067	CFL1	0.0104356
LINC02067	NACAP1	0.0120016
LINC02067	COX4I1	0.0388962
LINC02067	RPSAP9	0.0287011
LINC02067	EEF2	0.0391976
LINC02067	RPS13	0.141664
LINC02067	RPS12	0.0605292
LINC02067	RPS11	0.161125
LINC02067	RPS10	0.0666758
LINC02067	RPS17	0.120441
LINC02067	RPS16	0.0810245
LINC02067	RPS15	0.0538988
LINC02067	RPS14	0.0324274
LINC02067	RPS19	0.0986641
LINC02067	RPS18	0.0226402
LINC02067	LGALS7B	0.0114621
LINC02067	S100A6	0.0126309
LINC02067	VIM	0.0125611
LINC02067	HSP90AB1	0.0178783
LINC02067	CXCL14	0.0219087
LINC02067	TACSTD2	0.0162569
LINC02067	RPL14	0.05986
LINC02067	RPL15	0.0586207
LINC02067	RPL17	0.0793667
LINC02067	RPL10	0.0483257
LINC02067	RPL11	0.158418
LINC02067	RPL18	0.1014
LINC02067	FAU	0.0464607
LINC02067	DMKN	0.0580073
LINC02067	RPS26P11	0.0107919
LINC02067	RPS27A	0.0209132
LINC02067	CD74	0.0184457
LINC02067	EIF1	0.0227599
LINC02067	RPS4X	0.0845227
LINC02067	RPS7	0.0870113
LINC02067	RPS5	0.0416934
LINC02067	RPS3	0.122845
LINC02067	RPS2	0.0632808
LINC02067	RPS9	0.0371033
LINC02067	RPS8	0.183558
LINC02067	RPSA	0.096857
LINC02067	RPL29	0.0551995
LINC02067	RPL28	0.0571838
LINC02067	RPL24	0.0280565
LINC02067	RPL27	0.0499179
LINC02067	RPL26	0.0183025
LINC02067	RPL23	0.0640809
LINC02067	TPT1	0.0813007
LINC02067	RPL10A	0.168966
LINC02067	RPL8	0.0326435
SH3PXD2A-AS1	TRIM14	0.0186494
SH3PXD2A-AS1	CHI3L2	0.022911
SH3PXD2A-AS1	APBA1	0.0102559
SH3PXD2A-AS1	SDR9C7	0.0196059
SH3PXD2A-AS1	SLC26A9	0.0169462
SH3PXD2A-AS1	FAM83A	0.0156789
SH3PXD2A-AS1	SLC5A1	0.0453305
SH3PXD2A-AS1	YARS	0.0136582
SH3PXD2A-AS1	PARP9	0.0197861
SH3PXD2A-AS1	GRHL3	0.0121383
SH3PXD2A-AS1	CYB5R2	0.0114237
SH3PXD2A-AS1	SOX7	0.0153631
SH3PXD2A-AS1	CD274	0.0141043
SH3PXD2A-AS1	TMPRSS11D	0.0211535
SH3PXD2A-AS1	EDA	0.0116862
SH3PXD2A-AS1	ATP6V1B2	0.0142612
SH3PXD2A-AS1	PTTG1	0.0166852
SH3PXD2A-AS1	IL36A	0.0163354
SH3PXD2A-AS1	IL36G	0.0430425
SH3PXD2A-AS1	OASL	0.011065
SH3PXD2A-AS1	GDA	0.0153111
SH3PXD2A-AS1	AUNIP	0.011002
SH3PXD2A-AS1	GK3P	0.0107807
SH3PXD2A-AS1	TEX101	0.0151479
SH3PXD2A-AS1	ULBP2	0.0154528
SH3PXD2A-AS1	ATP12A	0.0183741
SH3PXD2A-AS1	ACP7	0.0268273
SH3PXD2A-AS1	NOD2	0.0232478
SH3PXD2A-AS1	PRKCH	0.0128557
SH3PXD2A-AS1	PRKCQ	0.0213989
SH3PXD2A-AS1	SLAMF7	0.012731
SH3PXD2A-AS1	A2ML1	0.0169239
SH3PXD2A-AS1	PSME3	0.0120401
SH3PXD2A-AS1	MELK	0.0172332
SH3PXD2A-AS1	ID4	0.0102317
SH3PXD2A-AS1	RGS20	0.0126308
SH3PXD2A-AS1	GINS3	0.0257716
SH3PXD2A-AS1	BLNK	0.016075
SH3PXD2A-AS1	FGFBP1	0.0171217
SH3PXD2A-AS1	HAL	0.0103514
SH3PXD2A-AS1	SRXN1	0.0110306
SH3PXD2A-AS1	METAP1	0.0101218
SH3PXD2A-AS1	RAB38	0.0209604
SH3PXD2A-AS1	SHROOM2	0.0159236
SH3PXD2A-AS1	TMPRSS4	0.012072
SH3PXD2A-AS1	JADE1	0.013705
SH3PXD2A-AS1	SPRR2F	0.0104642
SH3PXD2A-AS1	SPRR2C	0.0174105
SH3PXD2A-AS1	CERNA2	0.0233271
SH3PXD2A-AS1	GOT2	0.0208145
SH3PXD2A-AS1	RHCG	0.0210506
SH3PXD2A-AS1	GM2A	0.016825
SH3PXD2A-AS1	HPSE	0.0595253
SH3PXD2A-AS1	STAT3	0.0132691
SH3PXD2A-AS1	STAT1	0.0136154
LINC01254	PTPN21	0.0110093
LINC01254	RGMB	0.0101496
LINC02323	ACP7	0.0153879
LINC02323	TREX2	0.0102403
LINC02323	RHCG	0.0121134
SOX9-AS1	KIAA1324	0.0101789
SOX9-AS1	PLA2R1	0.0104082
SOX9-AS1	CHRM3	0.0105363
SOX9-AS1	NCALD	0.0109143
SOX9-AS1	ATP6V0A4	0.031063
SOX9-AS1	DSG2	0.0377877
SOX9-AS1	PPARGC1A	0.0146587
SOX9-AS1	TMPRSS2	0.0103351
LINC01550	CHP2	0.0223639
LINC01550	C5orf46	0.0147179
LINC01550	PTPN21	0.0352657
LINC01550	KLK1	0.0106564
LINC01550	PLLP	0.023349
LINC01550	ANKRD33B	0.0179227
LINC01550	CDHR1	0.0113864
LINC01550	LOC100130476	0.0112899
LINC01550	AQP9	0.0132771
LINC01550	PHYHD1	0.0103407
LINC01550	DLG2	0.0124803
LINC01550	INPP5A	0.0159015
LINC01550	IL34	0.0181372
LINC01550	USP54	0.0154322
LINC01550	SNTB1	0.0173902
LINC01550	GJB4	0.0198605
LINC01550	LYPD6B	0.0310066
LINC01550	COBL	0.0319019
LINC01550	IL36G	0.0102881
LINC01550	STAR	0.0110773
LINC01550	BDNF-AS	0.0100722
LINC01550	MTMR11	0.0129626
LINC01550	TMEM116	0.0161994
LINC01550	SRGAP2	0.0347081
LINC01550	RGMB	0.0237686
CERNA2	GOT2	0.011605
CERNA2	SP110	0.0141458
CERNA2	GM2A	0.0137208
CERNA2	HPSE	0.0553763
CERNA2	GBP1	0.0164105
CERNA2	GBP6	0.0107413
CERNA2	STAT1	0.0266461
CERNA2	SLC7A11	0.0106495
LOC105371730	HAO2	0.0104697
LINC01160	DDO	0.0100321
LINC01160	UPB1	0.0128738
LINC01160	LOC101929371	0.0104583
LINC01160	HGD	0.0102096
LINC01160	METTL7B	0.0165922
LINC01160	DGAT2L6	0.0364137
LINC01160	PDE6A	0.0127368
LINC01160	TMPRSS11E	0.0261382
LINC01160	RGS9BP	0.016377
LINC01160	TMEM97	0.0233588
LINC01160	FAR2	0.0486632
LINC01160	OLAH	0.0120253
LINC01160	AWAT2	0.027447
LINC01160	SOAT1	0.0361601
LINC01160	CDKL2	0.0133256
LINC01160	ACSM3	0.0240128
LINC01160	ELOVL5	0.0105725
LINC01160	ELOVL3	0.0211939
LINC01160	HAO2	0.0357612
LINC01305	AMY2B	0.0133084
LOC105369340	CKMT1A	0.013631
LOC105369340	CKMT1B	0.0139796
LOC105369340	FCHSD1	0.0104374
LOC105369340	GDPD3	0.0175917
LOC105369340	GBAP1	0.0132002
LOC105369340	PPIF	0.0106412
LOC105369340	ZC3H12A	0.0102846
LOC105369340	KLK9	0.0180936
LOC105369340	KLK10	0.0108656
LOC105369340	NIPAL4	0.0104527
LOC105369340	PRSS3	0.0159865
LOC105369340	DUOXA1	0.010658
LOC105369340	KCNK6	0.0145222
LOC105369340	GNA15	0.0128389
LOC105369340	PLA2G4D	0.0111036
LOC105369340	TGM1	0.0189571
LOC105369340	PRSS27	0.0146434
LOC105369340	C10orf99	0.0195155
LOC105369340	GBA	0.0100632
LOC105369340	EPHX3	0.0191177
LOC105369340	SDR9C7	0.0103604
LOC105369340	GRHL3	0.0107085
LOC105369340	ACP7	0.0109504
LOC105369340	PDZK1IP1	0.0145961
LOC105369340	TMEM40	0.0141335
LOC105369340	TREX2	0.0128652
LOC105369340	RHCG	0.0116901
LOC105369340	LCE3E	0.0131744
LINC02568	SYPL2	0.0115769
LINC02568	CUX2	0.0135172
LINC02568	HGD	0.0102301
LINC02568	DGAT2L6	0.0103193
LINC02568	TMPRSS11E	0.0119422
LINC02568	FAR2	0.0104279
LINC02568	HAO2	0.0104384
LINC01806	KIF11	0.0250664
LINC01806	XPOT	0.0181046
LINC01806	UTP11	0.0165687
LINC01806	ELL2	0.0234064
LINC01806	EIF2S1	0.0184226
LINC01806	PPP4R1	0.0153647
LINC01806	ZWILCH	0.0161334
LINC01806	TOP2A	0.0161642
LINC01806	IDH3A	0.0221023
LINC01806	SPTSSA	0.0196309
LINC01806	NDC80	0.0205849
LINC01806	FAM110C	0.0180392
LINC01806	UGCG	0.0199217
LINC01806	CLCN3	0.0221272
LINC01806	FAM49B	0.0199611
LINC01806	DDX21	0.0163607
LINC01806	NUDT15	0.011285
LINC01806	KIF23	0.0153918
LINC01806	CPSF2	0.0117675
LINC01806	DBF4	0.0138794
LINC01806	ARNTL2	0.0265492
LINC01806	DIMT1	0.011186
LINC01806	BUB1B	0.0114015
LINC01806	AMD1	0.0369364
LINC01806	UBE2F	0.0119135
LINC01806	VRK2	0.0269182
LINC01806	ARHGAP11A	0.011408
LINC01806	HIF1A	0.0102153
LINC01806	DSG3	0.0185321
LINC01806	NRBF2	0.0129445
LINC01806	BLM	0.0108874
LINC01806	MREG	0.01229
LINC01806	ASPM	0.0109567
LINC01806	HOMER1	0.0166087
LINC01806	TXNDC9	0.0138613
LINC01806	PRMT3	0.0172435
LINC01806	ATP11B	0.015804
LINC01806	NEK2	0.0105493
LINC01806	ECT2	0.021194
LINC01806	CYB5R4	0.0203968
LINC01806	NUSAP1	0.0141278
LINC01806	TARS	0.0171019
LINC01806	PIGA	0.0139541
LINC01806	GSPT1	0.0107986
LINC01806	NAMPT	0.0171337
LINC01806	ARL5B	0.013828
LINC01806	PRRG4	0.0238407
LINC01806	PRELID3B	0.0112738
LINC01806	SCYL2	0.010293
LINC01806	NAA15	0.0251678
LINC01806	STIL	0.0146971
LINC01806	CNOT6	0.0135832
LINC01806	MELK	0.0207721
LINC01806	CHEK1	0.0122516
LINC01806	STRN3	0.0126795
LINC01806	SPC25	0.0119122
LINC01806	DDIAS	0.0112411
LINC01806	PPP2R2A	0.011455
LINC01806	TOP1	0.0113938
LINC01806	PTP4A1	0.0172561
LINC01806	DEPDC1B	0.0175362
LINC01806	ELOVL7	0.0135469
LINC01806	BZW1	0.0192509
LINC01806	HPSE	0.0125089
LINC01806	EIF4E	0.0159689
LINC01806	TMOD3	0.0138438
LINC01806	SLC7A11	0.0157987
LOC100130476	AK7	0.013844
LOC100130476	ADGRF2	0.0112947
LOC100130476	ELMOD1	0.0219977
LOC100130476	SNTB1	0.0109593
LOC100130476	LYPD6B	0.0191101
LOC100130476	SLC46A2	0.0111966
LOC100130476	COBL	0.0105752
LINC01214	IL36G	0.0103548
LOC100507387	FAM153A	0.0794579
LOC105376398	RGMB	0.0159079
BDNF-AS	TMEM116	0.0136844
PCAT18	C9orf152	0.0136205
PCAT18	SLC12A2	0.0106381
PCAT18	TMPRSS2	0.0220558
LOC101927402	ELL2	0.011683
LOC101927402	FAM49B	0.0100324
LOC101927402	AMD1	0.0181977
LOC101927402	VRK2	0.0124475
LOC101927402	PRRG4	0.0117721
LOC101927402	NAA15	0.0116601
LOC101927402	EIF4E	0.0105617
LOC101927402	TMOD3	0.0142529
LINC02560	RABGGTA	0.0148574
LINC02560	DUOXA1	0.0347564
LINC02560	IL4R	0.0120476
LINC02560	ABCG4	0.0217068
LINC02560	KCNK6	0.0502952
LINC02560	GNA15	0.0542799
LINC02560	BDH1	0.0106356
LINC02560	PYCARD	0.0170162
LINC02560	PLA2G4B	0.038963
LINC02560	PLA2G4E	0.0224057
LINC02560	PLA2G4D	0.0353751
LINC02560	LAD1	0.0160404
LINC02560	SULT2B1	0.0206049
LINC02560	HMOX1	0.0349166
LINC02560	HMOX2	0.0370071
LINC02560	LOC101930071	0.0188348
LINC02560	TMEM54	0.0112937
LINC02560	SLC27A4	0.0188555
LINC02560	DDX39A	0.0152586
LINC02560	IL36RN	0.0144533
LINC02560	SMOX	0.0168046
LINC02560	EPN3	0.0368734
LINC02560	TMEM45B	0.0113356
LINC02560	TGM1	0.0745795
LINC02560	TGM3	0.0307536
LINC02560	LTB4R	0.0207672
LINC02560	MED8	0.0104082
LINC02560	CYSRT1	0.0608237
LINC02560	PRSS27	0.0469632
LINC02560	PRSS22	0.0186249
LINC02560	UPP1	0.015682
LINC02560	GYS1	0.0119493
LINC02560	TUBG1	0.0183516
LINC02560	C10orf99	0.0306319
LINC02560	DBNL	0.0102313
LINC02560	NCCRP1	0.0149658
LINC02560	SHB	0.0162786
LINC02560	IVL	0.0117112
LINC02560	RAB25	0.0213311
LINC02560	GBA	0.054599
LINC02560	TMEM79	0.0306247
LINC02560	RDH12	0.0142225
LINC02560	AP2S1	0.0162459
LINC02560	EIF6	0.0133829
LINC02560	LYNX1	0.0132353
LINC02560	CCDC85C	0.014725
LINC02560	ASPG	0.0135558
LINC02560	PLD2	0.0115432
LINC02560	CHAC1	0.0106403
LINC02560	EPHX3	0.0869294
LINC02560	PSMC4	0.024152
LINC02560	EPHA2	0.0128626
LINC02560	GFOD2	0.0193865
LINC02560	DUSP14	0.0124977
LINC02560	MICALL1	0.0310682
LINC02560	TRIM16	0.0154714
LINC02560	CYP4F22	0.0294291
LINC02560	HR	0.0105805
LINC02560	PPARD	0.0469501
LINC02560	SDR9C7	0.026896
LINC02560	CARD14	0.0112286
LINC02560	ST14	0.0154546
LINC02560	GRHL3	0.0390309
LINC02560	FRMD8	0.0142519
LINC02560	NLRX1	0.0193663
LINC02560	IL36G	0.0133926
LINC02560	PLCXD1	0.0217013
LINC02560	EIF4A3	0.0161229
LINC02560	TLE3	0.0273262
LINC02560	FAM43A	0.0357207
LINC02560	TSTA3	0.0122433
LINC02560	ACP7	0.0405336
LINC02560	NOD2	0.0106457
LINC02560	PDZK1IP1	0.0480776
LINC02560	PGLYRP3	0.0135715
LINC02560	PGLYRP4	0.0122781
LINC02560	ESRP2	0.0273858
LINC02560	TMEM40	0.0311422
LINC02560	TREX2	0.0674867
LINC02560	SDCBP2	0.0346912
LINC02560	SPRR2F	0.0134038
LINC02560	RHCG	0.0329564
LINC02560	LCE3D	0.0141629
LINC02560	LCE3E	0.024741
LINC02560	LCE3A	0.0292132
LINC02560	PIM1	0.0150746
LINC02560	GM2A	0.0101541
LINC02560	GIPC1	0.0104484
LOC105370333	ZC3H12A	0.0110685
LOC105370333	LCN2	0.0144233
LOC105370333	S100A12	0.0135013
LOC105370333	AKR1B10	0.0125289
LOC105370333	PLA2G4E	0.0152179
LOC105370333	PLA2G4D	0.0154537
LOC105370333	IL36RN	0.015631
LOC105370333	TMEM45B	0.0114187
LOC105370333	S100A7A	0.0120673
LOC105370333	C10orf99	0.013982
LOC105370333	CCNE1	0.0105104
LOC105370333	IL36G	0.0186354
LOC105370333	ACP7	0.0144519
LOC105370333	SPRR2C	0.0110143
LOC105370333	RHCG	0.0107458
LOC105370333	HPSE	0.0127192
MRPS30-DT	SNTB1	0.0108704
PWAR6	PLCB4	0.0138058
PWAR6	TMEM47	0.0131905
CPB2-AS1	APMAP	0.0103003
CPB2-AS1	DTX4	0.0103536
CPB2-AS1	AWAT1	0.0356199
CPB2-AS1	AWAT2	0.0770704
CPB2-AS1	PM20D1	0.0202764
CPB2-AS1	PNPLA5	0.0247074
CPB2-AS1	SOAT1	0.0841253
CPB2-AS1	LOC100128885	0.0123029
CPB2-AS1	CDKL2	0.0152087
CPB2-AS1	INSIG1	0.0147899
CPB2-AS1	ACSM3	0.040642
CPB2-AS1	CYP4F8	0.0114637
CPB2-AS1	ELOVL5	0.026538
CPB2-AS1	ELOVL3	0.0557665
CPB2-AS1	CYP3A4	0.0201518
CPB2-AS1	HAO2	0.0922506
EMX2OS	PNP	0.0134504
EMX2OS	AKR1B10	0.0175562
EMX2OS	MPZL2	0.0184148
EMX2OS	PLA2G4E	0.0154214
EMX2OS	PLA2G4D	0.0127519
EMX2OS	KPNA2	0.0150207
EMX2OS	IL36RN	0.0170783
EMX2OS	TMEM45B	0.0205523
EMX2OS	PRIMA1	0.0159713
EMX2OS	PGM2	0.0156993
EMX2OS	PPP4R1	0.012251
EMX2OS	RNASE4	0.0107712
EMX2OS	CDK5R1	0.0124728
EMX2OS	PRDM6	0.0107431
EMX2OS	S100A7A	0.015613
EMX2OS	FAM110C	0.0138978
EMX2OS	MTURN	0.0179823
EMX2OS	C10orf99	0.0176799
EMX2OS	CCNE1	0.0104635
EMX2OS	ARNTL2	0.0103633
EMX2OS	UBE2F	0.0121084
EMX2OS	ARHGEF10	0.0100698
EMX2OS	DSG3	0.0146592
EMX2OS	GJB2	0.012061
EMX2OS	GJB6	0.0131731
EMX2OS	RTL5	0.0125026
EMX2OS	UST	0.0175296
EMX2OS	CCNB1	0.0109679
EMX2OS	TTC39A	0.0195477
EMX2OS	TPBG	0.0101365
EMX2OS	SLC5A1	0.0123036
EMX2OS	IL36G	0.0230739
EMX2OS	STAC	0.0191595
EMX2OS	DIP2C	0.0103794
EMX2OS	GM2A	0.0135616
EMX2OS	HPSE	0.018574
LOC399975	HOMER1	0.0165526
LOC399975	TXNDC9	0.0104318
LOC399975	PRMT3	0.0159377
LOC399975	ATP11B	0.021231
LOC399975	ENAH	0.0115163
LOC399975	YES1	0.0104695
LOC399975	ECT2	0.0174434
LOC399975	CYB5R4	0.0411274
LOC399975	PIGA	0.019814
LOC399975	RALGPS2	0.017263
LOC399975	ARL5B	0.0151776
LOC399975	WASL	0.0115442
LOC399975	PRRG4	0.0215647
LOC399975	SCYL2	0.0127137
LOC399975	NAA15	0.0229783
LOC399975	CNOT6	0.0149252
LOC399975	PSME4	0.0100561
LOC399975	MELK	0.0108231
LOC399975	TMEM117	0.0138098
LOC399975	PTP4A1	0.0142868
LOC399975	DEPDC1B	0.0133744
LOC399975	ELOVL7	0.0135905
LOC399975	BZW1	0.0102798
LOC399975	MYO5A	0.013643
LOC399975	TMOD3	0.0135131
LOC399975	SLC7A11	0.0172672
LINC00950	CGNL1	0.0150158
LINC00950	C9orf152	0.0116415
LINC00950	TMPRSS2	0.0112971
LINC00950	SLC2A4	0.0123542
LINC00950	PLEKHA6	0.0119486
LINC01215	CCNA2	0.0131594
LINC01215	ADAP2	0.0118038
LINC01215	AMMECR1	0.0151606
LINC01215	LYN	0.0368492
LINC01215	NFKBIZ	0.0158162
LINC01215	RRM2	0.0167205
LINC01215	MAPK6	0.0143664
LINC01215	RASGRP1	0.0150485
LINC01215	SLC6A14	0.0233833
LINC01215	GCH1	0.0138169
LINC01215	VNN3	0.0127942
LINC01215	SERPINB13	0.0161411
LINC01215	EHF	0.0156175
LINC01215	PLBD1	0.013015
LINC01215	TGFA	0.0100871
LINC01215	FLVCR2	0.0111263
LINC01215	LMNB1	0.0115911
LINC01215	MPZL2	0.013918
LINC01215	ABHD17C	0.0144218
LINC01215	KPNA2	0.0136841
LINC01215	ABCA12	0.0117921
LINC01215	MXD1	0.0127215
LINC01215	SPTLC2	0.0154792
LINC01215	TMEM45B	0.0101336
LINC01215	PGM2	0.0231656
LINC01215	PPP4R1	0.020995
LINC01215	IDH3A	0.0169735
LINC01215	CDK5R1	0.0135216
LINC01215	PRDM1	0.0130986
LINC01215	FAM110C	0.0196808
LINC01215	UGCG	0.0151821
LINC01215	HEPHL1	0.0252212
LINC01215	KYNU	0.0218334
LINC01215	ARNTL2	0.0253548
LINC01215	UBE2F	0.0152519
LINC01215	DSG3	0.0199697
LINC01215	CCNB1	0.0108553
LINC01215	CHI3L2	0.0108163
LINC01215	SLC5A1	0.0141697
LINC01215	CD274	0.0129029
LINC01215	IL36G	0.0109119
LINC01215	MELK	0.0135283
LINC01215	DEPDC1B	0.0105144
LINC01215	HPSE	0.0234646
LOC101928100	MPZL2	0.0152678
LOC101928100	PLA2G4E	0.0181922
LOC101928100	PLA2G4D	0.0191664
LOC101928100	KPNA2	0.0103925
LOC101928100	IL36RN	0.019791
LOC101928100	TMEM45B	0.0154057
LOC101928100	TCN1	0.0130974
LOC101928100	PRSS27	0.0106827
LOC101928100	CDK5R1	0.0126097
LOC101928100	S100A7A	0.0151067
LOC101928100	FAM110C	0.0103707
LOC101928100	C10orf99	0.0185413
LOC101928100	KYNU	0.0142905
LOC101928100	CCNE1	0.0140476
LOC101928100	UBE2F	0.0106298
LOC101928100	GJB2	0.0102986
LOC101928100	GJB6	0.011791
LOC101928100	TTC39A	0.0116013
LOC101928100	CHI3L2	0.0122126
LOC101928100	SLC5A1	0.0116627
LOC101928100	TMPRSS11D	0.0104503
LOC101928100	IL36G	0.025067
LOC101928100	ACP7	0.0158562
LOC101928100	SPRR2F	0.010342
LOC101928100	SPRR2C	0.0143353
LOC101928100	RHCG	0.0172998
LOC101928100	GM2A	0.0123508
LOC101928100	HPSE	0.0176882
SNHG14	STARD9	0.0111323
SNHG14	GPRASP1	0.0525097
SNHG14	PEG3	0.0142761
SNHG14	LONRF2	0.0128348
SNHG14	SNX1	0.0110325
SNHG14	ZNF665	0.0122563
SNHG14	NBEA	0.0122264
SNHG14	DIXDC1	0.0102802
SNHG14	PWAR6	0.0311924
SNHG14	PWAR5	0.0119747
SNHG14	GTF2IRD2B	0.0136622
SNHG14	PLCB4	0.0249113
SNHG14	FAM13A	0.0112821
TRHDE-AS1	PPARG	0.0147073
PWARSN	PWAR5	0.0116895
LINC02169	SGK2	0.0453898
LINC02169	HACL1	0.0118373
LINC02169	CNDP1	0.0104226
LINC02169	PNLDC1	0.0469907
LINC02169	MOGAT1	0.0145545
LINC02169	IL12A-AS1	0.034474
LINC02169	SLCO4C1	0.0152362
LINC02169	THRSP	0.0158428
LINC02169	LINC01612	0.0136016
LINC02169	TMEM63C	0.0567728
LINC02169	AADACL3	0.0182099
LINC02169	UPB1	0.0145354
LINC02169	ADGRG2	0.0107018
LINC02169	HGD	0.104431
LINC02169	METTL7B	0.0377214
LINC02169	DGAT2L6	0.0411129
LINC02169	GAL	0.0139333
LINC02169	PLIN2	0.0101958
LINC02169	SLC26A3	0.0135664
LINC02169	FITM2	0.0105659
LINC02169	IYD	0.0232539
LINC02169	PDE6A	0.0323911
LINC02169	FA2H	0.0190049
LINC02169	LDHD	0.0239602
LINC02169	TMPRSS11E	0.0394808
LINC02169	RGS9BP	0.0553007
LINC02169	ACOT4	0.0138719
LINC02169	ACOT2	0.0120123
LINC02169	TMEM97	0.0271566
LINC02169	CRAT	0.0106668
LINC02169	FAR2	0.0378771
LINC02169	OLAH	0.012352
LINC02169	AWAT1	0.012499
LINC02169	AWAT2	0.0376783
LINC02169	PNPLA5	0.0157633
LINC02169	SOAT1	0.030508
LINC02169	ACSM3	0.0214085
LINC02169	ELOVL5	0.0105908
LINC02169	ELOVL3	0.0228816
LINC02169	HAO2	0.051437
LINC00885	FAR2	0.0117099
LINC00885	AWAT2	0.0134961
LINC00885	ELOVL3	0.0122676
LINC00885	HAO2	0.0113995
LOC100128361	WNT2B	0.0202872
LOC100128361	FRMD4A	0.0122878
LOC284578	DSG2	0.011965
LOC284578	MFSD4A	0.0507364
LOC284578	CFTR	0.0152053
ZNF667-AS1	PLA2G4E	0.0111149
ZNF667-AS1	TMEM45B	0.0112073
ZNF667-AS1	TTC39A	0.0118822
ZNF667-AS1	ZNF667	0.0115423
ZNF667-AS1	IL36G	0.0113768
