# Supplementary material for: Transcriptome wide analysis of long non‐coding RNA‐associated ceRNA regulatory circuits in psoriasis
Source: J Cell Mol Med. 2021 Jun 2;25(14):6925–35. doi: 10.1111/jcmm.16703 (PMC8278092; doi:10.1111/jcmm.16703)
Supplement: Supplementary file 6 — Table S5 [file JCMM-25-6925-s010.xls]

## Sheet: Sheet1
Supplementary Table S5: Gene Functional Enrichment Analysis
Category	Term	Description	Count	%	Fold Enrichment	P-value	Bonferroni	Benjamini	FDR
Upregulate
GOTERM_BP_DIRECT	GO:0007067	mitotic nuclear division	24	4.92813	3.58727	2.6718e-07	0.000607918	0.000608103	0.000604896
GOTERM_BP_DIRECT	GO:0051301	cell division	27	5.54415	2.85956	3.20694e-06	0.00727243	0.00364949	0.00363025
GOTERM_BP_DIRECT	GO:0007052	mitotic spindle organization	8	1.64271	9.88492	1.16328e-05	0.026129	0.00644237	0.0064084
GOTERM_BP_DIRECT	GO:0007059	chromosome segregation	11	2.25873	5.99636	1.30004e-05	0.0291556	0.00644237	0.0064084
GOTERM_BP_DIRECT	GO:0051092	positive regulation of NF-kappaB transcription factor activity	15	3.08008	4.18065	1.41528e-05	0.0316988	0.00644237	0.0064084
GOTERM_BP_DIRECT	GO:0030216	keratinocyte differentiation	11	2.25873	5.36517	3.52319e-05	0.0770583	0.0133646	0.0132942
GOTERM_BP_DIRECT	GO:0045087	innate immune response	28	5.74949	2.41376	4.32761e-05	0.093803	0.0140709	0.0139967
GOTERM_BP_DIRECT	GO:0007062	sister chromatid cohesion	12	2.46407	4.31865	0.000102395	0.207897	0.0291315	0.0289779
GOTERM_BP_DIRECT	GO:0060333	interferon-gamma-mediated signaling pathway	10	2.05339	5.22091	0.000116226	0.232446	0.0293923	0.0292373
GOTERM_BP_DIRECT	GO:0007093	mitotic cell cycle checkpoint	7	1.43737	8.10872	0.000183954	0.34211	0.038275	0.0380732
Downregulated
GOTERM_BP_DIRECT	GO:0006614	SRP-dependent cotranslational protein targeting to membrane	72	17.9104	35.7277	6.15794e-101	1.06e-97	1.06e-97	1.06e-97
GOTERM_BP_DIRECT	GO:0019083	viral transcription	72	17.9104	29.9857	6.31696e-92	1.09e-88	5.46e-89	5.42e-89
GOTERM_BP_DIRECT	GO:0000184	nuclear-transcribed mRNA catabolic process, nonsense-mediated decay	72	17.9104	28.2218	4.25426e-89	7.35e-86	2.45e-86	2.43e-86
GOTERM_BP_DIRECT	GO:0006413	translational initiation	73	18.1592	24.8543	1.02816e-84	1.78e-81	4.44e-82	4.41e-82
GOTERM_BP_DIRECT	GO:0006412	translation	77	19.1542	14.1961	1.02093e-66	1.76e-63	3.53e-64	3.5e-64
GOTERM_BP_DIRECT	GO:0006364	rRNA processing	72	17.9104	15.6935	1.00836e-65	1.74e-62	2.9e-63	2.88e-63
GOTERM_BP_DIRECT	GO:0002181	cytoplasmic translation	11	2.73632	20.5236	4.32813e-11	7.48e-08	1.07e-08	1.06e-08
GOTERM_BP_DIRECT	GO:0000028	ribosomal small subunit assembly	9	2.23881	22.0947	2.48549e-09	4.29e-06	5.37e-07	5.33e-07
GOTERM_BP_DIRECT	GO:0042274	ribosomal small subunit biogenesis	8	1.99005	23.3222	1.86654e-08	3.23e-05	3.58e-06	3.56e-06
GOTERM_BP_DIRECT	GO:0000027	ribosomal large subunit assembly	8	1.99005	17.7693	1.72986e-07	0.000299	2.99e-05	2.97e-05
Abbreviations: DEGs, differentially expressed genes; FDR, false discovery rate;
