# Supplementary material for: Transcriptome wide analysis of long non‐coding RNA‐associated ceRNA regulatory circuits in psoriasis
Source: J Cell Mol Med. 2021 Jun 2;25(14):6925–35. doi: 10.1111/jcmm.16703 (PMC8278092; doi:10.1111/jcmm.16703)
Supplement: Supplementary file 7 — Table S6 [file JCMM-25-6925-s005.xls]

## Sheet: Up miRNAs
Supplementary Table S6: List of Differential Express miRNAs used in this study
Gene ID	log2FoldChange
hsa-miR-147b	10.8259
hsa-miR-370-3p	10.3782
hsa-miR-632	10.2941
hsa-miR-376b-3p	10.2318
hsa-miR-493-3p	10.1303
hsa-miR-345-5p	10.0692
hsa-miR-3152-5p	9.92407
hsa-miR-654-5p	9.92407
hsa-miR-187-3p	9.72969
hsa-let-7c-3p	9.64405
hsa-miR-106a-5p	9.61418
hsa-miR-299-5p	9.48773
hsa-miR-379-3p	9.45193
hsa-miR-378a-5p	9.39562
hsa-miR-656-3p	9.3568
hsa-miR-1298-5p	9.34514
hsa-miR-1291	9.17248
hsa-miR-6516-5p	9.1609
hsa-miR-99b-3p	9.15867
hsa-miR-548ar-3p	9.10481
hsa-miR-891a-5p	9.06167
hsa-miR-433-3p	9.04416
hsa-miR-196a-3p	9.03093
hsa-miR-4723-3p	9.03093
hsa-miR-342-5p	9.02724
hsa-miR-3674	9.01602
hsa-miR-380-3p	9.01602
hsa-miR-4532	9.01602
hsa-miR-618	9.01602
hsa-miR-625-5p	9.00241
hsa-miR-6810-5p	8.93103
hsa-let-7f-1-3p	8.81516
hsa-miR-3934-5p	8.80521
hsa-miR-660-3p	8.80521
hsa-miR-6732-5p	8.80521
hsa-miR-539-5p	8.74256
hsa-miR-130b-5p	8.68612
hsa-miR-585-3p	8.677
hsa-miR-874-5p	8.66356
hsa-miR-1266-5p	8.63789
hsa-miR-196b-3p	8.63789
hsa-miR-202-5p	8.63789
hsa-miR-424-3p	8.63789
hsa-miR-624-5p	8.63189
hsa-miR-1301-3p	8.61117
hsa-miR-200c-5p	8.61117
hsa-miR-2355-5p	8.57455
hsa-miR-3128	8.53866
hsa-miR-4732-5p	8.49889
hsa-miR-4803	8.49889
hsa-miR-642a-3p	8.49889
hsa-miR-6776-5p	8.49889
hsa-let-7g-3p	8.4187
hsa-miR-1295a	8.4187
hsa-miR-3940-3p	8.4187
hsa-miR-7976	8.4187
hsa-miR-1262	8.41178
hsa-miR-154-3p	8.41178
hsa-miR-3605-3p	8.30053
hsa-miR-5193	8.30053
hsa-miR-664b-5p	8.30053
hsa-miR-134-3p	8.28509
hsa-miR-149-3p	8.28509
hsa-miR-1537-3p	8.28509
hsa-miR-193b-5p	8.28509
hsa-miR-323a-3p	8.28509
hsa-miR-450b-3p	8.28509
hsa-miR-876-5p	8.28509
hsa-miR-15a-3p	8.10299
hsa-miR-212-3p	8.10299
hsa-miR-548t-3p	8.10299
hsa-miR-6501-5p	8.10299
hsa-miR-2110	8.07693
hsa-miR-30b-3p	8.07693
hsa-miR-3171	8.07693
hsa-miR-34b-5p	8.07693
hsa-miR-4662a-5p	8.07693
hsa-miR-4662b	8.07693
hsa-miR-491-3p	8.07693
hsa-miR-520g-3p	8.07693
hsa-miR-520h	8.07693
hsa-miR-6504-5p	8.07693
hsa-miR-6511b-5p	8.07693
hsa-miR-6511b-5p	8.07693
hsa-miR-2277-5p	8.03988
hsa-miR-26a-2-3p	8.03988
hsa-miR-30c-1-3p	8.03988
hsa-miR-496	8.03988
hsa-miR-1287-5p	7.99314
hsa-miR-3687	7.99314
hsa-miR-3687	7.99314
hsa-miR-376a-3p	7.99314
hsa-miR-376a-3p	7.99314
hsa-miR-4290	7.99314
hsa-miR-514b-5p	7.99314
hsa-miR-5585-3p	7.99314
hsa-miR-6818-5p	7.99314
hsa-miR-1268b	7.9475
hsa-miR-1285-5p	7.9475
hsa-miR-19b-1-5p	7.9475
hsa-miR-4677-3p	7.9475
hsa-miR-487a-5p	7.9475
hsa-miR-506-3p	7.9475
hsa-miR-5188	7.9475
hsa-miR-551a	7.9475
hsa-miR-616-3p	7.9475
hsa-miR-93-3p	7.9475
hsa-miR-1278	7.88159
hsa-miR-1292-5p	7.88159
hsa-miR-182-3p	7.88159
hsa-miR-188-5p	7.88159
hsa-miR-21-3p	7.88159
hsa-miR-4517	7.88159
hsa-miR-6717-5p	7.88159
hsa-miR-31-3p	3.26628
hsa-miR-31-5p	2.91255
hsa-miR-3074-3p	2.77487
hsa-miR-874-3p	2.64003
hsa-miR-573	2.46504
hsa-miR-376a-2-5p	2.13496
hsa-miR-590-3p	2.12089
hsa-miR-4664-5p	2.10608
hsa-miR-1307-3p	1.93352
hsa-miR-329-3p	1.87271
hsa-miR-329-3p	1.87271
hsa-miR-509-3p	1.85357
hsa-miR-509-3p	1.85357
hsa-miR-509-3p	1.85357
hsa-miR-500a-5p	1.8495
hsa-miR-500b-5p	1.8495
hsa-miR-299-3p	1.83666
hsa-miR-378d	1.7892
hsa-miR-135b-5p	1.77466
hsa-miR-508-3p	1.74689
hsa-miR-24-1-5p	1.6964
hsa-miR-7-5p	1.6134
hsa-miR-548al	1.59045
hsa-miR-133a-5p	1.50854
hsa-miR-133a-5p	1.50854
hsa-miR-769-5p	1.50565
hsa-miR-7-5p	1.42555
hsa-miR-98-5p	1.42531
hsa-miR-1307-5p	1.35313
hsa-miR-500a-3p	1.33814
hsa-miR-532-3p	1.33319
hsa-miR-203b-3p	1.32235
hsa-miR-222-5p	1.27708
hsa-miR-3120-5p	1.25793
hsa-miR-4521	1.23478
hsa-miR-146a-5p	1.23275
hsa-miR-324-5p	1.22877
hsa-miR-542-3p	1.22331
hsa-miR-3529-3p	1.21221
hsa-miR-7-5p	1.17187
hsa-miR-320b	1.0894
hsa-miR-378a-3p	1.08402
hsa-miR-941	1.08215
hsa-miR-941	1.08215
hsa-miR-941	1.08215
hsa-miR-941	1.08215
hsa-miR-941	1.08215
hsa-miR-4284	1.08142
hsa-miR-3615	1.07267
hsa-miR-34a-5p	1.06462
hsa-miR-211-5p	1.05416
hsa-miR-362-3p	1.0497
hsa-miR-136-3p	1.03126
hsa-miR-103a-2-5p	1.0215
hsa-miR-582-3p	1.00738
hsa-miR-320b	0.998122
hsa-miR-301b-3p	0.996107
hsa-miR-205-5p	0.98615
hsa-miR-184	0.984427
hsa-miR-877-5p	0.983863
hsa-miR-382-5p	0.978418
hsa-miR-374a-3p	0.959318
hsa-miR-511-3p	0.915752
hsa-miR-19b-3p	0.915706
hsa-miR-21-5p	0.907033
hsa-let-7a-3p	0.897526
hsa-miR-1246	0.881372
hsa-miR-210-3p	0.869014
hsa-miR-3607-5p	0.85928
hsa-miR-19a-3p	0.839574
hsa-miR-7-1-3p	0.834494
hsa-miR-532-5p	0.82825
hsa-miR-378d	0.815578
hsa-miR-5096	0.80382
hsa-miR-19b-3p	0.801885
hsa-let-7a-3p	0.797034
hsa-let-7d-3p	0.776166
hsa-miR-15b-3p	0.767768
hsa-miR-455-3p	0.763111
hsa-miR-20a-5p	0.753677
hsa-miR-142-3p	0.734733
hsa-miR-22-3p	0.702323
hsa-miR-4658	0.690813
hsa-miR-142-5p	0.666332
hsa-miR-4787-5p	0.621324
hsa-miR-146b-5p	0.616991
hsa-miR-127-5p	0.616702
hsa-miR-140-5p	0.611445
hsa-miR-378c	0.6103
hsa-miR-424-5p	0.596667
hsa-miR-148a-5p	0.595713

## Sheet: Down miRNAs
Supplementary Table S6: List of Differential Express miRNAs used in this study
Gene ID	log2FoldChange
hsa-miR-4707-3p	-10.7542
hsa-miR-4520-5p	-10.2545
hsa-miR-1972	-9.81646
hsa-miR-1972	-9.81646
hsa-miR-1973	-9.81646
hsa-miR-652-5p	-9.81646
hsa-miR-4734	-9.74843
hsa-miR-4520-2-3p	-9.72753
hsa-miR-1247-5p	-9.6808
hsa-miR-548ay-5p	-9.64869
hsa-miR-4288	-9.6415
hsa-miR-23b-5p	-9.51685
hsa-miR-376b-5p	-9.41868
hsa-miR-3200-3p	-9.41164
hsa-miR-487a-3p	-9.36747
hsa-miR-425-3p	-9.29162
hsa-miR-365b-5p	-9.0661
hsa-miR-3149	-9.03448
hsa-miR-541-3p	-9.03448
hsa-miR-651-5p	-8.98699
hsa-miR-411-5p	-8.95558
hsa-miR-5010-3p	-8.95558
hsa-miR-3144-3p	-8.90102
hsa-miR-505-5p	-8.90102
hsa-miR-1323	-8.79138
hsa-miR-511-5p	-8.79138
hsa-miR-6730-5p	-8.79138
hsa-miR-6755-5p	-8.72693
hsa-miR-769-3p	-8.72428
hsa-miR-219a-5p	-8.63949
hsa-miR-4516	-8.63949
hsa-miR-499a-5p	-8.63949
hsa-miR-503-5p	-8.63949
hsa-miR-509-3-5p	-8.63949
hsa-miR-542-5p	-8.61039
hsa-miR-6756-3p	-8.61039
hsa-miR-99a-3p	-8.61039
hsa-miR-548ah-3p	-8.5808
hsa-miR-548i	-8.5808
hsa-miR-548i	-8.5808
hsa-miR-548i	-8.5808
hsa-miR-548i	-8.5808
hsa-miR-548p	-8.5808
hsa-miR-642a-5p	-8.5808
hsa-miR-642b-3p	-8.5808
hsa-miR-6716-3p	-8.5808
hsa-miR-302a-3p	-8.37307
hsa-miR-4520-3p	-8.37307
hsa-let-7e-3p	-8.28186
hsa-miR-219a-2-3p	-8.28186
hsa-miR-219b-5p	-8.28186
hsa-miR-2355-3p	-8.28186
hsa-miR-3134	-8.28186
hsa-miR-3158-5p	-8.28186
hsa-miR-3158-3p	-8.28186
hsa-miR-3158-5p	-8.28186
hsa-miR-3158-3p	-8.28186
hsa-miR-323b-3p	-8.28186
hsa-miR-338-5p	-8.28186
hsa-miR-4498	-8.28186
hsa-miR-6125	-8.28186
hsa-miR-671-3p	-8.28186
hsa-miR-3656	-8.20808
hsa-miR-655-3p	-8.20808
hsa-miR-659-5p	-8.20808
hsa-miR-1180-3p	-8.17424
hsa-miR-1271-5p	-8.17424
hsa-miR-3683	-8.17424
hsa-miR-548j-5p	-8.17424
hsa-miR-324-3p	-8.16291
hsa-miR-3910	-8.16291
hsa-miR-3910	-8.16291
hsa-miR-4752	-8.16291
hsa-miR-579-3p	-8.16291
hsa-miR-615-5p	-8.16291
hsa-miR-6505-5p	-8.16291
hsa-miR-6826-5p	-8.16291
hsa-miR-3133	-8.15674
hsa-miR-6502-5p	-8.15674
hsa-miR-26b-3p	-3.15424
hsa-miR-615-3p	-2.92695
hsa-miR-375	-2.36942
hsa-miR-219a-5p	-2.35639
hsa-miR-374b-3p	-2.14447
hsa-miR-374c-5p	-2.14447
hsa-miR-377-3p	-1.91527
hsa-miR-330-5p	-1.82332
hsa-miR-491-5p	-1.72268
hsa-miR-193a-5p	-1.65218
hsa-miR-320d	-1.59875
hsa-miR-320d	-1.59875
hsa-miR-133a-3p	-1.58326
hsa-miR-133a-3p	-1.58326
hsa-miR-8485	-1.51885
hsa-miR-133b	-1.40469
hsa-miR-29b-1-5p	-1.39538
hsa-miR-182-5p	-1.38173
hsa-miR-545-5p	-1.35641
hsa-miR-504-5p	-1.35359
hsa-miR-129-1-3p	-1.34248
hsa-miR-376a-5p	-1.33478
hsa-miR-9-3p	-1.30042
hsa-miR-486-5p	-1.28839
hsa-miR-18a-5p	-1.24979
hsa-miR-485-3p	-1.24887
hsa-miR-144-3p	-1.24847
hsa-miR-486-5p	-1.23502
hsa-miR-6735-5p	-1.23402
hsa-miR-1245b-3p	-1.22315
hsa-miR-486-3p	-1.21289
hsa-miR-5089-5p	-1.20909
hsa-miR-195-3p	-1.18678
hsa-miR-486-3p	-1.16665
hsa-miR-1304-5p	-1.12873
hsa-miR-361-3p	-1.11666
hsa-miR-885-5p	-1.07399
hsa-miR-1273h-5p	-1.0658
hsa-miR-369-5p	-1.06149
hsa-miR-3659	-1.01102
hsa-miR-664a-5p	-0.984662
hsa-miR-320c	-0.98357
hsa-miR-320c	-0.98357
hsa-miR-10a-5p	-0.941308
hsa-miR-6510-3p	-0.922349
hsa-miR-665	-0.922182
hsa-miR-708-3p	-0.908409
hsa-miR-215-5p	-0.898952
hsa-miR-628-5p	-0.89878
hsa-let-7d-5p	-0.812513
hsa-miR-365a-3p	-0.811104
hsa-miR-200a-5p	-0.786367
hsa-miR-335-5p	-0.778562
hsa-miR-218-5p	-0.761928
hsa-miR-218-5p	-0.761928
hsa-miR-363-3p	-0.750536
hsa-miR-574-3p	-0.737236
hsa-miR-150-3p	-0.714452
hsa-miR-181c-5p	-0.706623
hsa-miR-339-3p	-0.702785
hsa-miR-381-3p	-0.696617
hsa-miR-33a-5p	-0.682381
hsa-miR-30d-3p	-0.6793
hsa-miR-125b-5p	-0.673704
hsa-miR-340-3p	-0.652299
hsa-miR-151b	-0.648178
hsa-miR-27a-5p	-0.641956
hsa-miR-181a-2-3p	-0.637776
hsa-miR-362-5p	-0.634727
hsa-miR-376c-5p	-0.633299
hsa-miR-33a-3p	-0.626764
hsa-miR-132-5p	-0.623944
hsa-miR-30e-3p	-0.607396
hsa-miR-6720-3p	-0.607096
hsa-miR-1285-3p	-0.599972
hsa-miR-140-3p	-0.593404
hsa-miR-92b-3p	-0.590602
hsa-miR-185-5p	-0.585267
