# Supplementary material for: Transcriptome wide analysis of long non‐coding RNA‐associated ceRNA regulatory circuits in psoriasis
Source: J Cell Mol Med. 2021 Jun 2;25(14):6925–35. doi: 10.1111/jcmm.16703 (PMC8278092; doi:10.1111/jcmm.16703)
Supplement: Supplementary file 8 — Table S7 [file JCMM-25-6925-s001.xls]

## Sheet: Sheet1
Supplementary Table S7: The enriched KEGG pathway of differential expressed miRNAs
Category	Term	Description	Count	%	Fold Enrichment	P-value	Bonferroni	Benjamini	FDR
Upregulate
KEGG pathway	hsa04062	Chemokine signaling pathway	36	3.16623	3.48539	9.16181e-11	2.18051e-08	1.09026e-08	1.18099e-07
KEGG pathway	hsa05321	nflammatory bowel disease (IBD)	19	1.67106	5.34608	5.53889e-09	1.31826e-06	4.39419e-07	7.13984e-06
KEGG pathway	hsa05323	Rheumatoid arthritis	19	1.67106	3.88806	1.08535e-06	0.000258279	6.45761e-05	0.00139904
KEGG pathway	hsa05162	Measles	23	2.02287	3.11414	3.13958e-06	0.000746942	0.000149433	0.00404696
KEGG pathway	hsa04630	Jak-STAT signaling pathway	24	2.11082	2.98061	3.92363e-06	0.000933389	0.000155625	0.00505759
KEGG pathway	hsa04640	Hematopoietic cell lineage	16	1.40721	3.31179	7.23118e-05	0.0170636	0.00245567	0.0931726
KEGG pathway	hsa04110	Cell cycle	19	1.67106	2.75927	0.000145866	0.034123	0.00433044	0.187864
KEGG pathway	hsa05144	Malaria	10	0.879507	3.67507	0.00127064	0.261109	0.0330639	1.62559
KEGG pathway	hsa05143	African trypanosomiasis	8	0.703606	4.36554	0.00184446	0.355569	0.0429874	2.35169
KEGG pathway	hsa04620	Toll-like receptor signaling pathway	15	1.31926	2.54828	0.00200444	0.37969	0.0424835	2.55323
Abbreviations: DEGs, differentially expressed genes; KEGG, Kyoto Encyclopedia of Genes and Genomes; FDR, false discovery rate;
