# Supplementary material for: Transcriptome wide analysis of long non‐coding RNA‐associated ceRNA regulatory circuits in psoriasis
Source: J Cell Mol Med. 2021 Jun 2;25(14):6925–35. doi: 10.1111/jcmm.16703 (PMC8278092; doi:10.1111/jcmm.16703)
Supplement: Supplementary file 9 — Table S8 [file JCMM-25-6925-s008.xls]

## Sheet: cerna
Supplementary Table S8: List of miRNA-lncRNA and miRNA-PCG pairs used in this study
miRNA	Target
hsa-miR-154-3p	ZSWIM7,DDX60,TTLL5
hsa-miR-374a-3p	ZNF730
hsa-miR-15b-3p	ZNF189,ZNF189,ZNF189,MTHFD1L,CD96,TMEM39A,SLC25A16,PLSCR2,MATN2,SULT4A1
hsa-miR-1323	ZAN,ZAN,S100A2,S100A2,S100A2,ZAN,ZAN,ZAN,ZAN,S100A2,S100A2,ZAN,ZAN,ZAN,ZAN
hsa-miR-425-3p	WFDC3,KLHL5,KLHL5,TCF25,TCF25,ARHGAP39,EML3,TMEM219,ITGAM,CCDC106,HTR3C,METRNL,UBALD2,PGS1,FOXL2,OLIG1,TMEM259,WDR25,WFDC3,FLYWCH1,TMEM259,CACNA1G,COL6A1,OBP2B,VEGFA,VEGFA,VEGFA,WFDC3,WFDC3,GRTP1,CST9,ARHGAP39,SYCE1L,UBAP2,UBAP2,OLIG1,SEPT5,MYO7B,PPP2R3B,RTBDN,EML3,C11orf49,WDR25,LCNL1,MYO7B,MYO7B,MLH1,TMEM219,TSEN2,MYO7B,MRPL23,CACNA1G,UBE2F,UBE2F,EML3,PTX4,CACNA1G,FHAD1,ISLR2,C7orf43,UBAP2,ISLR…
hsa-miR-5683	WDR4,RUFY4,RUFY4,HBEGF,E2F7
hsa-miR-374c-5p	WDFY4,RPL27A
hsa-miR-323b-3p	WBP1,HILPDA,DHX38,PIGT,PIGT,PIGT,WBP1,MOB1B,CLDN7,WBP1,HSPA14,PDCD2,TARS,AIP,DHX38,NDUFA8,PIGT,DHX38,HSD11B2
hsa-miR-205-5p	VWA5B1,ATP6V0A4,SERPINA5,ZBTB16,ATP6V0A4,RGS6,CES1,DLG2,GABRD,ZBTB16,ATP6V0A4,PDE11A,RBFOX3,CES1,ATP6V1B1,PECR,SERPINA5,SERPINA5,RGS6,SERPINA5,CES1,CES1,CES1,RBFOX3,RBFOX3,ATP6V1B1
hsa-miR-6755-5p	VRTN,POMC,CIRH1A,ACTL7A,RAB5C,CIRH1A,NONO,ADAMTSL1,VIL1,RAB5C,SULT1A3,SULT1A4,POMC,RPL36A-HNRNPH2,RPL36A-HNRNPH2,ALG3,ALG3,NAGK,COX7A2L,SORBS3,RNASEH2C,ASRGL1,COX16,GMPR2,MOK,CIRH1A,RAB5C,CIRH1A,FGF11,CIRH1A,RPL36A-HNRNPH2,RPL36A-HNRNPH2
hsa-miR-148a-5p	VPS28,SCNM1,ARHGAP26,COA1,COA1,NUCB2,VPS28,NDRG2,VPS28,JMJD8,ZZEF1,RABGEF1,UBE2U
hsa-miR-150-3p	VNN3,CAMK2N2,POC1A,B4GALNT2,MFSD2B,ST6GALNAC1,CD247,GBP6,OGDHL,CD247,VNN3,B4GALNT2,POC1A,JAKMIP1,VNN3,OGDHL,VNN3,OGDHL,POC1A,PLSCR1,ADAM19,VNN3,C8orf74,TCL1A,TCL1A,TCL1A,RHCG,PRSS27,ST6GALNAC1,SPIB,SPIB
hsa-miR-1245b-3p	VNN2,VNN2,VNN2,POLE2,NKG7
hsa-miR-132-3p	VIT,FXYD6,CCER2,FXYD6
hsa-miR-503-5p	USP18,CNTD2,ZBTB32,GNA15,SMOX,PRSS27,SMOX,KLK6,SMOX,DUSP9,SMOX,HABP2,ZNF695,DUSP9,KLK6,SMOX,SLC52A3,KLK6,ZBTB32,LIPG,CT62,SMOX,DLX2,ZNF695,ZNF695,ZNF695,HABP2,CT62,CT62,DUSP9,DUSP9
hsa-miR-149-3p	UPP2,YBX2,SEC14L3,PNPLA5,PLLP,FA2H,ARHGDIG,SLC17A7,EPX,ASIC2,POU4F3,TNNC1,WNT6,ATP6V1B1,TPSG1,PMFBP1,HOXB8,HOXB5,FAM117A,NR1D1,ALDH1A2,PCDHGA3,PPP1R1B,HAPLN2,GSTM5,FADS2,MSI1,KRT85,PPP1R1A,CHAD,FXYD6,CORO2B,VSX2,MYH14,LPO,RGS9,HPN,GRIK5,AGFG2,SYP,TUBB4A,SHC2,PALM,CACNA2D2,OTOF,ALDH1L1,ADAMTS16,CACNA1B,FADS2,KCNA6,KLHL40,CILP2,CCDC105,FAM171A2,KRT83,SLC25A34,SLC9A4,PTPRN,TRIM54,RHO,GPR146,OSR2,SLC…
hsa-miR-6776-5p	UPP2,YBX2,BEST2,PYGM,PDZD4,NTN1,ROPN1,AQP2,SLC22A17,CATSPERG,IGFALS,MISP,PNPLA5,CHADL,CHGA,PAPLN,CPNE6,BIRC7,MACROD2,PCSK1N,SGCG,CBLN1,FA2H,AQP9,NCALD,CKM,UPK1A,RBP3,ASIC2,IYD,PRLR,SEMA3G,TNNC1,KCNJ13,WNT6,GREB1,ATP6V1B1,SLC5A9,TNN,FAM117A,MAPK8IP1,DNAI1,KIAA1549,ACVR1C,WFDC3,CLEC4M,SEZ6L,LIF,TPH1,ATP1B2,KRT31,CNN1,FUT5,TNNI2,MNX1,GATA5,PCDHGA3,PPP1R1B,HAPLN2,PDE6A,CHRM3,LGALS12,SEC14L4,TRIM45,MS…	C1orf229
hsa-miR-5193	UPP2,MISP,PNPLA5,MAPK8IP1,ALDH1A2,SLC2A11,SYP,CACNA2D2,DTNA,GPR17,AHSG,FAM171A2,TDRD5,NYAP1,HIF3A,GPD1,CSDC2,CSPG4,WFIKKN2,SPEG,MLXIPL,HTR4,KIF26A,C16orf89,PHYHIP,VPS37D,NXPH3,CCR10,C1QL4,CYP3A4,CIDEC,AGPAT1,CMTM5,TMEM179,CMTM5,ALDH1A2,ATP2B3,C16orf89,HTR4,MLXIPL,GRM1,RGS6,ATP2B3,CMTM5,NTNG2,CACNA2D2,MAG,GJC2,TDRD5,CADM3,ELOVL3,EDN2,FOXO6,FZD8,NTM,AGPAT1,AGPAT1,NBL1,ROR2,TMEM8B,TMEM8B,LRRC10B,GAB…
hsa-miR-664b-5p	UPK1A,LPO,ZSCAN1,LDHD,CIDEC,GRM1,RGR,C1orf94,LRRC18,CIDEC,LPO,CIDEC,LDHD,CIDEC,C1orf94,GRM1,TMEM179,LPO,KLK1
hsa-miR-34b-5p	ULK4,MAP3K15,CAPN9,TMEM91,MAP3K15,TAS1R1,RBFOX1,KIAA1324,TUBB4A
hsa-miR-4517	TRO,TRO,ZNF365,TRO,ZNF91
hsa-miR-30c-2-3p	TRIP13,RHCG,KLRD1,ITGAL,ITGAL,S100A7,S100A7,CHI3L2,CHI3L2,CDX2,CLEC2L,CDC45,CHI3L2,HJURP,TSACC,CHI3L2,TSACC,CHI3L2,RAET1G,TSACC,CHI3L2,TMEM165,KLRD1,KLRD1,RAD51AP1,SOX7,SOX7,RHCG,RHCG,NETO2,NETO2,PRSS21,CCR7
hsa-miR-514b-5p	TPSG1,PKIB,SLC6A2,SLC6A2,NYAP1,SLC6A2
hsa-miR-195-3p	TPD52L2,GDF10,PSPH,C7orf72,OR5T1,OR1E1,AHI1,TPD52L2,TPD52L2,TPD52L2,TPD52L2,ZNF195,TPD52L2,RP11-463D19.2,KIRREL2,TPD52L2,PI4K2A,WDR78,CDCP2,GPRIN2,PADI4,DDAH2,DDAH2,DDAH2,LTB,DDAH2,LTB,LOXL2,PSPH,ZNF484,DDAH2,DDAH2,DDAH2,DDAH2,DDAH2,DDAH2,DDAH2,DDAH2,LTB,LTB,DDAH2,DDAH2,DDAH2,LTB,DDAH2,DDAH2,DDAH2,DDAH2,PSPH,DDAH2,ELMOD3,C20orf26,DDAH2,LTB,DDAH2,DDAH2,DDAH2,DDAH2,DDAH2,DDAH2,DDAH2,ZSWIM3,LTB,SOGA…
hsa-miR-655-3p	TNPO1
hsa-miR-8485	TNIP3,STYK1,EPHA8,TBX21,CYP24A1,FLVCR2,UNC5A,ABCA12,WDR66,TNFRSF21,CLEC4D,LRP8,KCNK10,KCNK10,UNC5A,IL21R,FASLG,DUSP9,LRP8,CENPF,FASLG,DUSP9,CDH26,LRP8,CENPI,IL21R,IL21R,CYP24A1,AMPD3,AMPD3,IL18RAP,MYCBPAP,CDCA3,AMPD3,TNIP3,LRP8,TIGIT,TNIP3,TCL1A,IL21R,XAF1,DUSP9,DUSP9,CDCA3
hsa-miR-5089-5p	TNIP3,SPTLC2,FERMT1,ORC6,TMC5,EBI3,PPIF,P2RX5,GNRHR,ULBP1,HBEGF,PSG1,IRF1,FFAR2,CCR7,APOBEC3A,CLSPN,NCAPG,LDLR,HSH2D,SYT4,DSG3,OASL,AGAP2,PI15,SLCO5A1,KIF11,PRR11,PKMYT1,IL12RB2,CCNE1,WNT5A,SLC26A4,RAD51,TICRR,SPIB,NYAP2,ACKR2,MFHAS1,GINS4,SLC7A11,ARL11,HEATR3,FUT6,MAD2L1,HEATR3,CHRNA5,A2ML1,TMEM92,NOD2,TMIGD2,SLAMF1,CKAP2L,BUB1,NETO2,FUT3,ANKK1,SOX7,FPR1,ESCO2,ISG20,LRG1,SPRR1B,SPRR1A,TLR10,PPAR…
hsa-miR-338-5p	TNIP3
hsa-miR-496	TMEM52,SHFM1
hsa-miR-409-3p	TMEM139,ATP1A2,TMEM139,TMEM139,AQP7
hsa-miR-378a-3p	TLE2,RSPH1,KRT81,KRTAP10-8,GPR179,SPDEF,TMEM240,ANGPT4,KRTAP5-6,KRTAP10-12,KRTAP10-5,KRTAP10-1,TMEM240,FRMPD3,TLE2,TLE2,TLE2,DCST2,DCST2,GRIA4,GAL3ST3,MS4A15,ANGPT4,GPR179,KRT39,KRT39,TLE2,KRTAP10-1,KRTAP10-5,KRTAP10-12,KRTAP10-8
hsa-miR-6510-3p	TGM1,OSM,MYBL2,CEACAM3,HSD17B1,MDFI,S1PR4,GNLY,CXCL9,EPN3,HEATR3,HK3,HEATR3,CHST1,RND1,ANKRD62,PHLDA2,FUT7,FUT6,ETV4,SCNN1D,GALR2,MX2,AEN,SCNN1D,EIF4EBP1,CEACAM3,CEACAM3,TRPM6,SLAMF7,RTEL1,CD247,KMO,KMO,SLAMF7,SLAMF7,RTEL1,RTEL1,MDFI,TREM2,TNFSF15,ACTL8,FOXP3,FOXP3,CLLU1OS,SCNN1D,TROAP,PKMYT1,CD247,ETV4,PLCXD2,AREG,MYBL2,SCNN1D,DDN,CLCN1,PAEP,RELL2,RNF224,RNF223,CLCN1,PLCXD2,PAEP,SKIV2L,TRIML2,TR…
hsa-miR-642a-5p	TGM1,GPANK1,PLAT,RND1,PLAT,BRINP1,CD164L2,GPANK1,TROAP,GPANK1,SERPINB13,GPANK1,GPANK1,PLAT,PLAT,GPANK1,GPANK1,CDKN2A,TNFRSF9,PLAT,GINS4,TROAP,DNA2
hsa-miR-508-3p	TEX35,PPP2R2B
hsa-miR-548ar-3p	TDG,OR13A1,HLA-DMB,BUB3,TDG,TDG,OR13A1
hsa-miR-193a-5p	SYCN,KLK12,PNP,CD247,CD247,PDCD1,ZNF695,TMPRSS4,KLK12,EZH2,EPN3,IFI27,ALDH1A3,TICRR,TRPV3
hsa-miR-376a-5p	SULT1A3,TMEM155,SULT1A3,SULT1A4,MAPK11,NBAS,FBXO8,CSTF3,CHPT1,KEAP1,ZNF264
hsa-miR-204-5p	STMN4,DENND2A,SHF,TTYH1,SHF,CCR10,JPH2,FGF17,CES1,NR1I3,NR1I3,NR1I3,TTYH1,TTYH1,MAG,CES1,SHF,CAPN13,CAMKV,DENND2A,PPARGC1A,FGF17,STMN4,USH1C,DENND2A,MAG,EMX2,PAPLN,SHF,SHF,CES1,CBLN1,TTYH1,TTYH1,TTYH1,CES1,TTYH1,CES1,TTYH1,TTYH1,CES1,CES1,CCR10
hsa-miR-548j-5p	STARD9,CAGE1,OR4C11,CYP3A7,CYP3A4,CAGE1,LYG2,HLA-DMB,TTLL10,CAGE1,CCNI,TEP1,FN3KRP
hsa-miR-664a-5p	SPRR2E,SPRR2E,TMC5,TMC5
hsa-miR-501-3p	SPRR1A,SLC4A8,AURKB,AURKB
hsa-miR-548al	SPECC1,PPP2R2D,TNPO1,CCT2,SPECC1,SPECC1,PPP2R2D
hsa-miR-424-5p	SPATA21,VIT,SLC22A7,SGCA,SPATA21
hsa-miR-136-3p	SPANXN3,STX16,STX16,C11orf58,CTTN,WBP11,MVP,GIPC1,GIPC1,SPANXN3
hsa-miR-4662b	SPAM1,RAPH1,IRF9,FAM129C,FAM129C,RAPH1,RAPH1,GEMIN2,TMEM216,ITSN1,SPAM1,ZNF562,SPAM1,PGAP2,TSPAN14,ZNF562,ZNF562,FAM129C,FAM129C
hsa-miR-3687	SOX8,KIF26A,TAS1R1,TAS1R1,TMEM240,TMEM240,PKLR,CCKBR,PKLR
hsa-miR-99b-3p	SOX8,GLIS1,FBXL16,RASGEF1C,RASGEF1C,FBXL16,PPP1R3G,CHRNA2,RASGEF1C,CHRNA2,RASGEF1C,FBXL16
hsa-let-7f-1-3p	SOX2,ZFYVE26,CDK19,FAN1
hsa-miR-200c-5p	SMARCD2,ITGB7,PRPSAP2,VPS8,KCNF1,FAM71D,HBS1L,SMARCD2,METTL1,ITGB7,CD47,TRUB2,RDM1,CD47,CMPK2,PRPSAP2,METTL2B,ITGB7,CDC42BPA,VPS8,VPS8,USP35,VPS8,SMARCD2,SMARCD2,PCLO,TIMMDC1,MAPK14,CD47,TMEM66,BTBD10,GZMB,FAM71D,PRPSAP2,TRUB2,CCDC38,TCTN1,ITGB7,ITGB7,NDUFAB1,JH8,PRPSAP2,INO80C,TSPAN16,RDM1
hsa-miR-6516-5p	SLITRK3,ADAM22,ILDR1,ZDHHC11,SLITRK4,SYT8,ILDR1,SLITRK4,SYT8,SYT8,LHCGR,LHCGR,ZDHHC11,TBC1D26,SLITRK3,POPDC2,FNDC5,LGI3,GRIA4,MYOCD,SLITRK4
hsa-miR-5188	SLIT1,CYP4A22,CCDC85C
hsa-miR-491-3p	SLCO4A1,SLCO4A1,SLCO4A1
hsa-miR-7-1-3p	SLC6A13
hsa-miR-582-3p	SLC47A1
hsa-miR-153-3p	SLC39A10
hsa-miR-1180-3p	SLC32A1,NTRK1,NTRK1,ISG15,NTRK1,GCOM1,GCOM1,GCOM1,UNC5A,AMPD3,FOXM1,HP,HP,IL4I1
hsa-miR-93-3p	SLC2A11,SYP,SCUBE1,CHP2,CST1,SPEG,RORC,GALNT9,TAS1R1,PACRG,TMPRSS6,ASIC4,TAS1R1,ASIC4,NTNG2,CACNA1S,PACRG,CACNA1S,TSPAN1,SP5,TMPRSS6,PDE11A,KIF19,ATP1A2,PKLR,RORC,NTNG2,GALNT9,TMPRSS6,TMPRSS6,PDE11A,GALNT9,SLC2A11,FAM221A,EGF,GLRB,CLDN23,SFTPC,TG,GALNT9,DCD,STXBP6,SHF,GALNT9,GALNT9,GALNT9,PKLR,CPAMD8,CPAMD8,SYP
hsa-miR-551a	SLC2A11,FAM171A2,FAM180B,GPT,GPT,FAM180B
hsa-miR-219a-5p	SLC27A6,OR52W1,SLC27A6,STK16,STK16
hsa-miR-380-3p	SLC23A3,SLC23A3,FRYL,NEK9,SERF1B
hsa-miR-433-3p	SLC22A9,ADRA1A,EFCAB1,PIWIL2,EFCAB1,ADRA1A,DDX25,CA4,TUBB4A
hsa-miR-345-5p	SLC22A17,PLLP,P2RX1,SHC2,KLHL40,SCUBE1,PTPRN,TMPRSS5,ATOH8,SPEG,ANKRD18A,SLC25A18,GJB4,ADRA1A,SLC22A17,TMEM139,HTR4,HTR4,DRP2,VSTM2L,VSTM2L,NPY4R,NBL1,HTR4,NWD1,NPY4R,SLC22A17,SLC22A17,SLC25A18,TMEM139,TMEM139,PTPRN,TMEM139,TMEM139,P2RX6,PTPRN,P2RX6,PTPRN,CAMK2B,CAMK2B,HTR4,CAPN11,FXYD6,TMPRSS5,TMPRSS5,TMPRSS5,TMPRSS5,NBL1,BEST2,DHRS2,RGS6,ANKRD18A,ANKRD18A,PLLP,ARL17B,NPY4R,SORBS1
hsa-miR-6810-5p	SLC22A17,PAPLN,UPK1A,CNN1,FXYD6,HSD11B1,MYH14,ZFR2,KRT71,ADAMTS16,ADHFE1,PNPLA7,SHF,FN3K,NEUROD2,SPEG,RORC,SHF,AMBN,VPS37D,DZIP1L,KRT79,EMILIN3,RGS9BP,MRAP,PNCK,CAMK2B,SLC22A17,RORC,CDHR5,DIO3,TMEM139,RXRG,GJC2,HSD11B1,HSD11B1,TEX35,PNCK,PNCK,PNCK,PNPLA7,TNNC2,TNNC2,DES,MYH14,TMEM252,ESPN,CPNE9,P2RX2,PNLDC1,RORC,PNCK,MOBP,SLC22A17,SLC22A17,CDHR5,MRAP,P2RX6,PNPLA7,TMEM139,TMEM139,ESPN,ISLR2,ADHFE1…
hsa-miR-96-5p	SKIV2L,SKIV2L
hsa-miR-1271-5p	SKIV2L,SKIV2L
hsa-miR-1304-5p	SKA1,HMGA2,SKA1,DNA2,SKA1
hsa-miR-3200-3p	SIRPG,CHST1,SIRPG,SIRPG,SIRPG,HELZ2,IRF7,IRF7,MTNR1B,ITGAL
hsa-miR-3128	SHF,SHF
hsa-miR-22-3p	SHF,RCOR2,SHF,DAW1,CNTNAP3,TMEM210,CIDEC,APCDD1L,TMEM210,ABCA4,ABCA4,KRT85,TMEM179,SYT17,CYP2A6
hsa-miR-651-5p	SFTPD
hsa-miR-3605-3p	SFRP5,CSDC2,NXPH3,LCE5A,ASIC4,ASIC4,TSPEAR,DPYSL5,TTYH1,KIF12,RHOBTB3,ABCC8,HIF3A,FBXL22,TTYH1,TTYH1,TUBB4A,TUBB4A,TUBB4A,MAG,HIF3A,TSPEAR
hsa-miR-5585-3p	SERPINB10,TNFSF10,HSH2D,PODNL1,UBE2B,COL16A1,CISD2,TMEM218,ACAD8,FAM161B,PPM1K,EPB42,ESCO2,BRCA1,MRP63,TNS1,ZNF417,CXorf38,C17orf77,ORAI1,MYOM3,TMPRSS11B,NRIP2,MYOM3,PODNL1,ZNF695,ZNF69,MAP3K2,BRCA1,BRCA1,BRCA1,BRCA1,BRCA1,GINM1,UGT1A10,COL16A1,DSN1,DSN1,DSN1,DSN1,WDR31,MYOM3,ABCA1,ACAD8,RP11-363G10.2,RP11-114H20.1,PRKACG,POLR1E,POLR1E,CXorf38,SLC25A51,PLIN5,KDM6A,TCAIM,C17orf77,C8orf31,MIOX,TCAI…
hsa-miR-3120-5p	SEC14L4,GATA6,C1QL2,TTYH1,HSPB7,NPBWR1,PALM3,CPSF4L,TMEM130,LMOD1,AGBL4,HSPB7,SYP,TTYH1,TTYH1,SEC14L4,P2RX6,NOTUM,HSPB7,PPP5D1,CRAT,P2RX6,CASQ2,ERVFRD-1,LHX2,ADCY5,RHOBTB3,ADH6,CAMK2B,SEC14L4,ERVFRD-1,RFX4,TMEM130,TTYH1,TTYH1,TTYH1,TTYH1,SEMA3B,TTYH1,TTYH1,KCNH6,SEMA3B,SEMA3B,SYP	LINC00632
hsa-miR-874-5p	SCG3,FUT5,SLC2A11,DMRT2,KCNH2,SFRP5,CYP4B1,ALDH1L1,TNNT3,PIEZO2,CILP2,GPC2,CCKAR,RHO,ANKRD33B,SOHLH1,FRMD7,TMPRSS5,PRR15L,GPD1,RCOR2,NHLH1,WFDC13,LGI3,MYEOV,HHATL,LDB3,CST6,PTH1R,ANKRD18A,NTRK3,CRAT,TSPEAR,VPS37D,FLNC,SLC25A18,SLC5A2,KCNH2,SLC26A5,FLNC,CAMK2B,CYP3A4,SLC26A5,TNNT3,RASGEF1C,GJC2,ETNK2,ETNK2,ETNK2,OLIG3,CADM3,FRMD7,LHX3,LHX3,CYP4B1,LDB3,LDB3,VSTM2L,VSTM2L,SPDEF,AWAT1,ESPN,TNNT3,TNNT…
hsa-miR-92b-3p	SAMD15,KLK12,SLA2,APOL1,SLA2,ADAM19,CHRNA3,HAS3
hsa-miR-486-5p	S1PR4,FUT3,ISG20,HMGA2,PNMA5,PNMA5,PNMA5,RNF223,FUT3,BRCA2,PNMA5,ITIH1,TUBB3,TUBB3,FUT3,FUT3,PNMA5,PNMA5,PNMA5,PNMA5
hsa-miR-98-5p	RPUSD2,FMO4,ZNF713,SCLY,SCLY,PIGU,MUC4,NADK,HIST2H2BF,ESR2,PIGH,ZNF843,HIST2H2BF
hsa-miR-133a-5p	ROS1,ROS1,ABCA3
hsa-miR-891a-5p	RGS7
hsa-miR-4520-3p	RELT,SPTLC2,FERMT1,CD38,PLEK,GPR68,PI3,CDC25B,STRIP2,ADAM19,AGAP2,IL6,SIT1,HAL,LIPG,IL12RB2,SLC12A3,TTC39A,IL1B,TICRR,SPIB,RGS20,CD226,SLC7A11,TMEM86A,ERC2,PGLYRP2,KBTBD8,RGS20,EN2,SKA3,SVOP,LRG1,ABCG4,PPARGC1B,FUT1,MYO1H,TACC3,IQCF1,SKA3,HEPHL1,PGBD5,GCNT4,ATP10B,C11orf87,AGAP2,WDR4,NR4A3,CHST4,KCNK10,CDC25B,SPRR2B,FOXM1,DUSP9,ACOT11,CDC25B,RGS20,LRRC20,ITGAL,LRRC20,TLL2,LRRC20,GDA,COL6A6,ELAVL3…
hsa-miR-140-3p	RELT,PTAFR,RELT,SLC22A13,SLC22A13,RSAD2
hsa-miR-6756-3p	RELT,MDFI,GPR68,CCR7,PRDM12,AGAP2,LMNB1,CPNE7,FCGR3B,PNOC,PCSK9,CDC25A,CD6,B3GNT3,CPNE7,AGAP2,FAM43A,SOCS3,AEN,LENG9,AIF1,CLEC17A,IL19,MESP2,DUSP9,CD6,CD6,CD6,CD5,CDC25A,TRPM6,SLAMF7,PNMA5,FCGR3B,SLAMF7,SLAMF7,DUSP9,CENPI,MDFI,CD164L2,EPHB2,AIF1,AIF1,GCOM1,CDX2,MAP3K9,AIF1,AIF1,RELT,KLHDC7B,LYPD1,EPHB2,SERPINA1,AIF1,AIF1,AIF1,AIF1,AIF1,AIF1,AIF1,AIF1,AIF1,CKAP2L,AIF1,PNMA5,AIF1,RUFY4,PNMA5,RNF223…
hsa-miR-5010-3p	RELT,KLK9,SOCS3,PLA2G2F,KLK9,LILRB1,LILRA5,LILRB1,NUSAP1,LILRB1,LILRB1,LILRB1,LILRB1,LILRA5,SPC24,LILRB1,LILRB1
hsa-miR-4734	RELT,IL4R,LAG3,OSM,USP18,BIK,MYBL2,SLC52A3,LBP,SLC32A1,ATP12A,MEFV,CNTD2,EBI3,CEACAM4,CEACAM3,P2RX5,HNF1B,CD38,CYP27B1,MDFI,HBEGF,DLX2,PLEK,GBP3,FLVCR2,GPR68,NCAPH,PI3,IL17C,CDC25B,S1PR4,CYP4F11,HOXD11,CNGB1,KRT6C,KRT6B,PRDM12,F12,IDO1,HSH2D,CMPK2,SAA2,MTNR1B,AGAP2,NKX2-8,RTP4,SIT1,FGFBP1,HTR3B,SLC7A5,UNC5A,IL12RB2,SLC12A3,ZBTB32,TTC39A,GNA15,PRKCQ,ASF1B,GNLY,CDH3,PITX1,RHCG,TICRR,CPNE7,EPN3,SPIB…
hsa-miR-6735-5p	RELT,EPHA8,TBX21,BIK,MYBL2,CEACAM3,CSF3,CCL1,HNF1B,FLVCR2,STIL,PI3,TREM1,CDC25B,KLK9,AANAT,KRT6B,TROAP,TTC39A,GNA15,PITX1,RHCG,SPIB,PGLYRP2,CXCL3,CSF2,RELL2,PLK1,TK1,MYO1H,FNDC9,AURKA,FAM83A,ETV4,CDCA8,SOCS3,CSF3,TREM1,CLEC17A,HRH3,CDC25B,TREML4,FOXM1,CDC25B,CEACAM3,AURKA,C7orf57,SERPINA1,ITGAL,CEACAM3,ITGAL,NTRK1,ST6GALNAC1,FOXM1,CD3E,FOXM1,RAET1G,FCGR1A,CD2,AURKA,TTC39A,PAEP,FIBCD1,CDCA8,ZC3H12…
hsa-miR-330-5p	RELT,EPHA8,PPIF,MDFI,GPR68,PI3,IL17C,APOL2,NKX2-8,UNC5A,ASF1B,CDH3,RHCG,REN,CDCA5,GLT1D1,FUT6,PLA2G4D,SOST,GPRIN1,CNGB1,FOSL1,CD6,FUT6,ETV4,OTOP3,UNC5A,OTOP2,DUSP9,CD6,CARD14,CD6,CD6,SASH3,APOL2,HAPLN3,IQGAP3,CD247,REN,S100A8,S100A8,DUSP9,KIF2C,KIF2C,KIF2C,MDFI,ALPL,ALPL,PLA2G2F,BPIFB4,CD247,ETV4,PPIF,GLT1D1,SLC22A13,CLEC2L,NPC1L1,SLC23A2,ALPL,CDH3,CNTD2,PKMYT1,CKAP2L,TMPRSS4,SLAMF7,RUFY4,GLT1D1,…	C3orf79
hsa-miR-218-5p	RBP2,LRRC37A3,LRRC37A3,PIK3CD,LRRC37A3,CACNA1G,SUCLG1,SIRPB2,EIF4B,CDH1,ZNF19,VPS53,LRRC37A3,LRRC37A3,ZNF532,RUVBL2
hsa-miR-20b-5p	RAD51,MMP3,APOL1,TRIM72,TRPM6,MAP3K9,APOL1,NABP1,APOL1,APOL1,GINS4,GINS4,JAK3,A2ML1,PLEKHG7,MAP3K9,ITGAL,TRPV3,MMP3,PRR11,BIRC5
hsa-miR-374b-3p	RAD17,FXYD5,RDH14,TSNAXIP1,FXYD5,FXYD5,FXYD5,OXNAD1,RAD17,VPS33B,VPS33B,FXYD5,OXNAD1,DLST,ATP6V1D,DLST,TSNAXIP1,RAD17,RAD17,VPS4B,FXYD5,FXYD5
hsa-miR-3149	RAB33A,PAPSS2,FBXO47,HYAL1,CLIP4,PAPSS2,WDR78,FGFRL1,SEPSECS,HYAL1,ZNF235
hsa-miR-362-5p	PYHIN1,LCN2,OAS2
hsa-miR-2110	PYGM,EPX,PCDHGA3,FXYD6,VSX2,PAMR1,KLHL40,KRT72,CRABP1,NHLH1,HAO2,OLIG1,CLEC2A,DOK7,PNCK,ATP13A5,PKLR,CASKIN1,KRTAP4-6,FXYD1,KRT72,RORC,SUSD2,HAO2,NR1I3,NR1I3,NR1I3,PNCK,NBL1,NKX2-2,PYGM,SCGN,PAMR1,PAMR1,KRTAP10-7,OLIG1,PNCK,PCDHGA2,PCDHGA8,CAPN11,PHYHD1,LAMB4,CBS,CIDEC,ATP6V1B1,PKLR,PNCK,KCNQ4,NAT16,FXYD1,CBS,NR1I3,NR1I3,MMP23B,NR1I3,PCDHGA6,PCDHGA5,PCDHGA7,PCDHGB4,PCDHGB2,NCALD,FXYD6,FXYD6,KIAA1…
hsa-miR-1298-5p	PSMB7,UQCC1,FAM136A,GRAMD1C,UQCC1,UQCC1,FBN2,MTFR1L,PML,KEAP1
hsa-miR-4752	PRSS22,SPTLC2,LBP,HAS3,DKK4,HNF1B,CD38,SIGLEC9,DAZL,MTNR1B,LIPG,CHRNB4,AMMECR1,ADAM23,CPNE7,SLC7A11,ATP6V0D2,SAMSN1,HK2,IKZF3,SDR9C7,SKA3,CHRNA5,IL7R,CES3,PTCRA,CCL11,MLKL,NABP1,NABP1,CHST1,MLKL,OLR1,CDK5R1,SKA3,SPOCK2,GEN1,SYCN,UBASH3A,CPNE7,E2F7,CD28,KCNJ15,ADAP2,LRRC8B,MAD2L1,HOMER1,PDCD1,IKZF3,IKZF3,SASH3,TLL2,PAX5,SLAMF7,HS3ST3B1,PAX9,ADAMTS4,SLAMF7,SLAMF7,PRDM13,ENTPD7,IFI44L,SH2D1A,ACOT11,…
hsa-miR-615-3p	PRSS22,SIGLEC7,SIGLEC7,ZBP1,DUSP9,CD6,ADAMTS4,TTC24,TTC24,DUSP9,ZBP1,BPIFB4,MYLK2,MYLK2,SCNN1D,ZBP1,LYPD1,HELZ2,FCHSD1,PRSS22,CARD14,TK1,DUSP9,DUSP9
hsa-miR-4516	PRSS21,RELT,PRSS22,TBX21,CCL7,TGM6,USP18,GZMB,MYBL2,SLC52A3,LBP,SLC32A1,CCL22,CCL17,PLAT,FSD1,NKG7,CNFN,CSF3,KRT37,CCL1,HSD17B1,CD38,CXCL6,ULBP1,MDFI,HBEGF,LTF,DLX2,PLEK,GBP3,GJB6,PI3,IL17C,TREM1,CDC25B,S1PR4,CYP4F11,APOL2,HOXD11,CCL4,KLK9,AANAT,DAZL,SALL1,CNGB1,CLSPN,KRT6C,KRT6B,PRDM12,HSH2D,CMPK2,MTNR1B,TCN1,ADAM19,OCM2,AGAP2,TROAP,NKX2-8,SIT1,PI15,GGH,SLCO5A1,CASP5,KIF23,SLC7A5,UNC5A,TRPA1,PKM…	C15orf54
hsa-miR-615-5p	PRSS21,KLK13,PRSS22,EPHA8,IL4R,TGM1,SERPIND1,OSM,PLA2G3,MYBL2,FERMT1,LBP,CCL17,HAS3,SMPD3,CNTD2,EBI3,FSD1,CEACAM4,CEACAM3,CNFN,CCL3,CSF3,HSD17B1,OAS3,MDFI,CENPA,DLX2,PLEK,GPR68,IL17C,TREM1,S1PR4,KLK9,MYH13,KRT6B,LDLR,PRDM12,TEX101,OASL,OCM2,AGAP2,NKX2-8,SIT1,GTF2H4,SLC7A5,UNC5A,PKMYT1,CCNE1,TTC39A,GNA15,ASF1B,CDH3,PITX1,SLC26A4,BCL2L14,RHCG,CPNE7,EPN3,CBX2,PLAT,LILRB4,SPIB,IGLON5,REN,LCN2,PRSS53,…
hsa-miR-642a-3p	PRPH,KRTAP19-5,PRPH,NTRK3,NTRK3
hsa-miR-3659	PRKCQ,NFKBIZ,PRKCQ,NFKBIZ
hsa-miR-499a-5p	PRKAB2,EGF,ENPP2,AEBP2,PRKAB2
hsa-miR-3134	PRH2,PRH2,PRH2,MAST1
hsa-miR-182-5p	PPP1R13B,C3,BCL2L12,POPDC3,PAN2,OR4K2,HS1BP3,ASCC1,SLC37A4,EMC1,SLC37A4,RALGDS,RALGDS,TP53I13,RALGDS,RALGDS,DBN1,PPP1R13B,PAN2,BCL11B,OSBPL2,ERRFI1,ERRFI1,LRTM1,UPK1B,SLC41A3,UBE2W,TXNRD1,TXNRD1,TXNRD1,SLC37A4,TXNRD1,DACT1,DICER1,RALGDS,TXNRD1,C12orf4,ASCC1,SLC37A4,PAN2,CTDSP2,STAT6,PPP1R13B,DACT1,SUPT16H,SLC37A4,SLC37A4,ZNF226,ZNF226,HMHA1,BCL2L12,BCL2L12,BCL2L12
hsa-miR-545-5p	PPA2,PPA2,PPA2,PPA2,GCLC,PPA2,DHX40
hsa-miR-30e-3p	POLR2J,C10orf2,EPHA10,FKTN,LELP1,USP26,C10orf118,HOMEZ,FKTN,USP26,C10orf118,INADL,HOMEZ,MYOCD
hsa-miR-184	PNPLA7
hsa-miR-301a-3p	PNPLA6,MAPRE3,ABCB7,ABCB7,ABCB7,CPZ,MAPRE3,PNPLA6,TANGO2,CPZ,PNPLA6,AMBRA1,PTPN4,PNPLA6,GFER,AKAP1,BRIP1,ZNF532,PNPLA6
hsa-miR-378a-5p	PNPLA3,UPK1B,CACNA2D2,FBN3,SCUBE1,FCN2,PTPRN,SCIN,NYAP1,CHRM1,FLNC,C8orf34,SCIN,FLNC,SLC28A2,CACNA1H,CASC1,CYP3A4,CACNA1H,CACNA2D2,GPRASP1,CACNA1S,CACNA1S,ECT2L,AS3MT,BCAS1,TMEM8B,TMEM8B,IYD,FAM153A,DNAJC22,CACNA2D2,BCAS1,PTPRN,PPP5D1,GPRASP1,ECT2L,PTPRN,NYAP1,CACNA2D2,CACNA2D2,CACNA2D2,FADS1,CACNA2D2,VIL1,PTPRN,GPRASP1,SCIN,UPK1B,DENND2A,MAATS1,GLRB,FRMD1,FAM153A,C8orf34,SCIN,DMGDH,PIWIL2,FADS2,…
hsa-miR-1285-5p	PNPLA3,FRMD1,ZBTB16,CA6,ZBTB16,C9orf152,KCNQ4,CYP4B1,TG,CYP4B1,TBATA
hsa-miR-329-3p	PNLDC1,KLHL40,PNLDC1,ZNF677,ZNF677,PNLDC1
hsa-miR-509-3-5p	PLK1,TUBB3,TUBB3,ASPG,ASPG,TUBB3,TUBB3
hsa-miR-1273h-5p	PLA2G3,MEFV,DLX2,PI3,APOL2,HOXD11,IRAK2,SLFN12L,ASF1B,KLF1,PITX1,CPNE7,ACKR2,SKA1,ATP6V0D2,NPC1L1,CD3G,PDZK1IP1,CLEC7A,HEATR3,NOD2,PNOC,PRSS27,GPRIN1,CNGB1,PLAC8,CD7,SYCN,APOL1,CPNE7,IL12RB1,CDCA8,LGALS9C,CCR4,HPDL,CHAT,CSF3R,IFI6,CHAT,MEFV,DUSP9,RUFY4,CD6,CHAT,CLEC7A,FCAR,APOL2,FAM3D,PGLYRP4,ZWINT,IFI6,CSF3R,IFI6,NEK2,S100A7A,PGLYRP4,DUSP9,GBP6,ORC1,ORC1,CDCA8,CSF3R,CSF3R,CXCR3,CXCR3,RUFY4,AUNIP…
hsa-miR-1972	PLA2G3,LBP,CYP27B1,CDC25B,IRAK2,CHRNB4,UNC5A,HERC6,CPNE7,GLT1D1,FUT6,NPC1L1,CSF2,RELL2,TK1,PCSK9,PARP15,FUT6,FAM83A,CPNE7,KLK12,SCNN1D,UNC5A,OTOP2,KRT76,AEN,LCK,LCK,PPARD,CHST4,SCNN1D,OASL,GRHL3,ACOT11,CDC25B,GRHL3,SASH3,EPHA2,RTEL1,SPRR2D,GRHL3,PNMA5,SH2D2A,SH2D2A,SPRR2D,SPRR2D,SPRR2D,RTEL1,CDH26,CD164L2,CD164L2,MYLK2,MYLK2,SCNN1D,SCNN1D,ISG20,HERC6,SH2D2A,SCNN1D,TK1,CHRNB4,SLC22A13,TGFA,SHROOM2…
hsa-miR-185-5p	PKMYT1,GNA15,GPR84,LCK,BCL2A1,LCK,IL7R,CRABP2,CHI3L2,CHI3L2,CHRNB4,PKMYT1,CHI3L2,ETV3L,CHI3L2,CHI3L2,FCRL3,FCRL3,FCRL3,CHI3L2,IL7R,IL7R,LCN2,LDLR,GPR84,LDLR,LDLR,PLK1,PKMYT1,PKMYT1,PKMYT1,HP
hsa-miR-511-5p	PITX1,CDC25C,PITX1,CDC25C,AMPD3,AMPD3,PRSS27
hsa-miR-1973	PHLDA2,GK,TMEM165
hsa-miR-339-3p	PHLDA2,FAM43A,CD6
hsa-miR-146b-5p	PGM5,PGM5
hsa-miR-181c-5p	PGM2
hsa-miR-6730-5p	PGLYRP2,SLC22A13,CD300E,PROZ,RUFY4,RUFY4,PROZ,GRM8,DXO,MCIDAS,CDH3,HSH2D
hsa-miR-632	PDZD4,RBP3,KRT33B,MYOM2,CHST8,CCDC105,KLF15,TTYH1,DCC,KLF14,AGPAT1,SUSD2,NLGN3,FGF17,ANKRD30A,ANKRD30A,NTM,AGPAT1,AGPAT1,CCDC180,TTYH1,TTYH1,AGPAT1,KRTAP4-9,PDZD4,AGPAT1,AGPAT1,AGPAT1,MYH11,C5orf49,AGPAT1,AGPAT1,AGPAT1,AGPAT1,AGPAT1,CHRNA1,WNK2,AGPAT1,AGPAT1,AGPAT1,AGPAT1,AGPAT1,AGPAT1,AGPAT1,AGPAT1,AGPAT1,AGPAT1,AGPAT1,WNK2,AGPAT1,AGPAT1,CHST8,AGPAT1,AGPAT1,CHST8,AGPAT1,AGPAT1,P2RX6,AGPAT1,AGPAT…
hsa-miR-146b-3p	PDZD4,FUT5,PCDHGA3,PPP1R1B,LPO,FBN3,STAR,KLHL40,FAM171A2,ZNF577,HMCN2,CSPG4,NXPH3,SRPK3,SRPK3,SRPK3,DES,SPDEF,ASIP,PLCH2,PLCH2,P2RX2,LPO,PDZD4,SRPK3,PPP1R1B,PPP1R1B,PCDHGA2,PCDHGA8,CHRNA2,PLCH2,LPO,ADHFE1,PHYHD1,PRUNE2,HMCN2,SRPK3,PCDHGA6,PCDHGA5,PCDHGA7,PCDHGB4,CHRNA2,PCDHGB2,HIF3A,LPO,SPDEF,RGS6,PCDHGA4,PCDHGB3,PPP1R1B,LPO,LPO,FUT5,SRPK3,PDZD4,TUBB4A,SRPK3,PDZD4,SRPK3,HMCN2,HMCN2,SRPK3,SRPK3,FB…
hsa-miR-342-5p	PDZD4,ARHGDIG,ATP6V1B1,TNNT2,TNNT2,TNNT2,TNNT2,TNNT2,TNNT2,TNNT2,NKAIN4,NPY4R,PDZD4,NPY4R,P2RX6,SPEG,ATP6V1B1,SPEG,SPEG,TNNT2,SLC2A11,STAC,ACTG2,TNNT2,MMP23B,MDGA1,TNNT2,SLC2A14,LMO3,TMPRSS5,SLC2A14,SLC2A14,CCER2,CCER2,NPY4R,RBFOX3,RBFOX3,DTNA,PDZD4,PDZD4,ATP6V1B1,ATP6V1B1
hsa-miR-210-3p	PDZD4,ANKRD24,ATP2B3,ATP2B3,PDZD4,MLC1,KRT40,CIDEA,ATP2B3,ATP2B3,KREMEN2,KRT40,NCAM1,PDZD4,PDZD4,ANKRD24
hsa-miR-4723-3p	PDK4,HOXA11,NNAT,PYGM,PDZD4,NTN1,SNAP91,MOGAT2,AQP2,MISP,PNPLA5,PNPLA3,CHADL,BIRC7,ITIH6,PLLP,NCALD,PLEKHB1,AICDA,IYD,WNT6,GREB1,SLC5A9,A4GNT,HOXB8,HOXB5,FAM117A,ZSCAN18,MAPK8IP1,SLITRK3,AKR1D1,ACVR1C,WFDC3,HIF3A,CLEC4M,GNAZ,LIF,DHRS2,CNN1,FUT5,TNNI2,PKDREJ,PDLIM4,PCDHGA3,OC90,HAPLN2,BHMT2,DCLK1,SLC2A11,FST,FADS2,MSI1,PPP1R1A,KCNMB4,TMOD1,GABBR2,DMRT2,FAM189A1,HCN4,SGCA,KCNH2,OC90,ISM1,CHST8,CDH2…	FLRT1,LINC01118,LINC01118
hsa-miR-4524b-5p	PDCD1,LIPG,MTFR2,NUSAP1,NUSAP1
hsa-miR-6504-5p	PCSK1N,RHAG,ANXA13,STMN4,IL34,CCDC27,ANKRD2,GRIK5,CHRM1,ANKRD2,GLIS1,ACACB,GAL3ST1,CMTM5,CMTM5,KRTAP4-5,FCER2,CMTM5,FCER2,LAMC3,GJC2,ANKRD2,LMX1B,MYO3A,ACACB,ACACB,LRRC10B,CA9,PLCH2,PLCH2,KLHDC9,CYP1A1,CMTM5,KRTAP10-4,GAL3ST1,GAL3ST1,GAL3ST1,GAL3ST1,GAL3ST1,NOTUM,KCNJ13,CRIP3,ANXA13,SLC5A2,PLCH2,IL34,AGFG2,ANKRD2,PTCHD1,KIF12,EPHB1,MMP23B,ROPN1B,ADH1B,DOK7,ADH6,DKK2,CTNND2,TG,GAL3ST3,DLG2,ABCA4,A…
hsa-miR-579-3p	PARP9,PARP9,PARP9,PARP9
hsa-miR-1268b	PAPLN,ZSCAN18,ISM1,ZFR2,PALM,SCGB1A1,PTPRN,TMC4,LGI3,INHBC,C7,PHF21B,KIF26A,C3orf80,COX6B2,GALNT9,GPIHBP1,PALM,DOK7,CYP2W1,PAPLN,KRT77,MATN4,CDHR4,CACNA1H,MATN4,CACNA1H,ATP2B3,DIO3,MATN4,MAG,C10orf82,OBP2B,MATN4,MATN4,DES,TMC4,UPB1,MAG,PHF21B,GALNT9,KRTAP10-4,PHF21B,PTPRN,WNT7B,WNT7B,PNCK,GALNT9,RBFOX3,TMC4,HIF3A,ZSCAN18,FOXN4,LGI3,PHYHD1,SYT8,PAPLN,PNCK,ZSCAN18,GLI2,GLI2,FRMPD3,PRR26,PTPRN,GALNT…	LINC01118,LINC01118
hsa-miR-30c-1-3p	PAPLN,CLDN19,FOXN4,NEUROD2,GAL3ST3,DGAT2L6,FOXN4,TRPV6,TSPAN2,HPSE2,HPSE2,AGBL4,SLC22A7,SLC22A7,PADI4,LRRC10B,KRTAP10-12,MAPK4,P2RX6,SLC2A11,TSPAN2,GLI2,FOXN4,UGT2A1,HSPB2-C11orf52,RIMS4,PAPLN,TRPV6,MYL4,HSPB2-C11orf52,MAPK4,PPP1R1B,SLC17A7,ZNF677,KRTAP10-12
hsa-miR-3133	PAK3,PAK3,PAK3,DHDDS,PAK3,PAK3,AGBL3,PAK3,PAK3
hsa-miR-19b-3p	P4HTM
hsa-miR-19a-3p	P4HTM
hsa-miR-6125	P2RX5,HAPLN3,ZIC2,WDR66,PROB1,ALDH1A3,ITGAL,ITGAL,AANAT,SYT5
hsa-miR-5096	OXT,AKR1D1,PIWIL1,BHMT2,SEC14L4,ZFR2,GREB1,UPK1B,ELMOD1,KRT71,SLC22A9,ZNF667,CMBL,CYP2W1,SLC22A9,MYO3B,CASC1,C8orf34,CHGA,TMEM130,CYP2W1,ZNF667,TMEM130,CYP3A4,FBXL22,AS3MT,SEC14L4,IYD,SEC14L4,FAM153A,PCDH11X,CASC1,CASC1,TMEM213,ABCB5,MYO3B,MYO3B,AKR1D1,PPP5D1,TMEM130,TMEM213,PRAP1,PRAP1,VIL1,ELMOD1,TMEM130,KCNH6,PRAP1,UPK1B,DENND2A,IYD,SLC14A1,ZNF667,SPINK1,FAM153A,PIWIL2,FBXL22,SEC14L4,CASC1,ACS…
hsa-miR-6826-5p	OTUB2,CNTD2,NKG7,CD38,FLVCR2,KCNJ2,DAZL,KIF11,HAL,FBN2,AMMECR1,SLA2,CD80,ADAM23,MXD1,WNT5A,LAMP3,CD27,DIAPH3,RAD51,TICRR,IGLON5,SLC7A11,CACNA2D3,CD3G,CXCL5,DTX3L,MAD2L1,TK1,SLAMF1,NETO2,SOX7,SPRR1A,MYO1H,EPSTI1,EPSTI1,DNASE1L3,B3GNT3,MAD2L1,DPPA4,KLRD1,LUZP2,ZNF695,IL17A,TREML4,GRM8,GBP5,C7orf57,KLRD1,PAX5,SLAMF7,SLA2,TRPM6,CALCA,TRPM6,SLAMF7,SLAMF7,ADAM12,LCE3D,SLC16A10,BSND,TTC39A,PAEP,RAD54L,A…
hsa-miR-324-3p	OSM,MYBL2,SLC52A3,PLAT,MDFI,TNFSF18,CYP4F11,HOXD11,IDO1,SAA2,MTNR1B,AGAP2,GNA15,CPNE7,PLAT,IGLON5,PAEP,PRSS53,LILRA4,TRPV3,BATF2,GPRIN1,ABCG4,CHST1,RND1,CD6,B3GNT3,ETV4,CPNE7,LGALS9B,CYP4F11,LGALS9C,AGAP2,FAM43A,OTOP2,AEN,SELE,PDCD1,HPDL,FASLG,CLCN1,ACOT11,CD6,CARD14,KLRD1,CD6,MUC4,CD6,MUC4,PLAT,SLAMF7,SBNO2,CD247,SELE,SELE,SELE,SELE,SELE,SELE,SELE,SLAMF7,SLAMF7,PAEP,PAEP,FIBCD1,MDFI,ZC3H12A,ALPL…
hsa-miR-486-3p	OSM,BIK,CSF3,CDC25B,ORM1,MREG,TICRR,CPNE7,FAM83A,SMOX,NPC1L1,RELL2,TK1,SMOX,CD7,SYCN,CPNE7,LILRB1,OTOP3,CSF3,IL21R,EIF4EBP1,SMOX,HRH3,XIRP1,CDC25B,TREML4,CDC25B,SMOX,IQGAP3,CD3E,PNMA5,CRABP2,FCN1,FIBCD1,FIBCD1,ZC3H12A,CXCR3,CXCR3,CD164L2,CD164L2,SCNN1D,TNFRSF4,SMOX,NPC1L1,CSF3,IL21R,IL21R,LILRB1,LILRB1,LILRB1,LILRB1,LILRB1,LILRB1,WDR4,LILRB1,LILRB1,XIRP1,NPC1L1,LILRB1,ORM2,PKMYT1,LILRB1,PNMA5,CDC…
hsa-miR-4520-5p	OSM,ATP12A,HAS3,SMPD3,MDFI,S1PR4,SALL1,PRDM12,PI15,SLC7A5,UNC5A,PITX1,SLC7A11,SKA1,HK2,CHRNA5,CLEC3A,TPX2,SOST,GPRIN1,CLEC7A,CHST1,MUC4,ASPHD1,PPARGC1B,RND1,CD36,KLK10,FBXO45,PHLDA2,FUT7,IQCF1,ETV4,SCNN1D,LGALS9C,TSPAN10,GALR2,UNC5A,ADAP2,C6orf223,SLC23A2,SCNN1D,MUC4,HRH3,TPX2,PROZ,MUC4,MUC4,AMER2,ELAVL3,C6orf47,C6orf47,TTC24,TTC24,GTSF1L,GTSF1L,MDFI,EPHB2,FOXE1,PROZ,C6orf47,SCNN1D,SLC23A2,SLC7A1…	DNAH17-AS1
hsa-miR-140-5p	OGDH,TMEM180,FSHB,GIF,TROAP,CASC3,CD248,NDUFS8,IL15,MMS19,PTP4A3,PRODH,RASAL3,PTP4A3,MMS19,PRODH,MMS19,VPS13A,IL15,IL25,PABPN1L,FGD3,TP63,PRODH,MMS19,EFCC1,MSMP,TP63,MMS19,MMS19,IL15,EFCC1,HTR3A,PTP4A3,PTP4A3,TXNRD1,NDUFS8,C1RL,C1RL,FGD3,GIF,TROAP,WARS,RPL28,GGA2,COX5A,GGA2,GGA2,TMEM97,TMEM97,ZNF177,GHDC,EVI5L,RASAL3
hsa-let-7e-3p	ODC1,GRTP1,ANGPTL2,ANGPTL2,GRTP1,PHACTR1,SH3BP5,UBE2I
hsa-miR-659-5p	OASL,SBNO2,TTC39A,SBNO2,APOL1,CDKN2A,SYT5,SBNO2
hsa-miR-129-1-3p	OAS1,DUSP9,C6orf47,C6orf47,DUSP9,C6orf47,C6orf47,C6orf47,C6orf47,C6orf47,STARD4,OAS1,DUSP9,DUSP9
hsa-miR-548t-3p	NWD1,FUT5
hsa-miR-125b-5p	NUP210,CD300LF,SAA1,EPHA2,SAA1,ITIH1,SKIV2L,SKIV2L,SAA1,IKZF3,CD300LF,SIGLEC7
hsa-miR-335-5p	NUDT5,RYK
hsa-miR-509-3p	NTM
hsa-miR-135b-5p	NR3C2,ZNF135
hsa-miR-618	NR1I3,GRIA4,FXYD6,MYH11
hsa-miR-365a-3p	NPC1L1
hsa-miR-9-3p	NPAS2
hsa-miR-487a-3p	NOS2
hsa-miR-1266-5p	NNAT,PDZD4,FGF22,FGF22,PNPLA5,CHADL,FA2H,ARHGDIG,P2RX1,KRT32,MAPK8IP1,CLEC4M,SLC2A11,MSI1,KCNH2,ZFR2,CACNA2D2,ZSCAN1,FRMD1,CELF5,LRRC18,SOHLH1,TBATA,CRABP1,CSPG4,CYP2W1,C16orf89,PRIMA1,FAM156A,PTPRU,COL20A1,CLEC4M,TAS1R1,FAM156A,KCNH2,EMILIN3,TAS1R1,CELF5,PLK5,CLEC4M,ERAS,MUC1,DOK7,CYP2W1,MLXIPL,NNAT,TMPRSS6,C16orf89,HRCT1,FAM156A,TMEM91,PTPRU,COL20A1,CLEC4M,CACNA2D2,LAMC3,ETNK2,ETNK2,ETNK2,MUC1,…
hsa-miR-4290	NNAT,PDZD4,DRD4,PNPLA5,HOXB8,MAPK8IP1,TNNI2,UPK3B,GRIK5,C1QL2,SHF,FAM171A2,CLDN19,CAMKV,SERPINA4,NYAP1,PSCA,CSDC2,ATOH8,CCDC8,CCDC110,CYP2W1,WFIKKN2,CST6,MLXIPL,SLC13A2,KIF26A,ASB2,SHF,TMEM132E,SYN3,DGAT2L6,UPK3B,AGPAT1,DOK7,CYP2W1,CASKIN1,NNAT,ASIC4,MLXIPL,ASIC4,SYN3,DIO3,MYBPC1,MYBPC1,MYBPC1,ISLR2,GJC2,ETNK2,ETNK2,ETNK2,ETNK2,OLIG3,CADM3,BCAS1,VSTM2L,VSTM2L,AWAT1,NTM,AGPAT1,AGPAT1,NBL1,PNPLA5,G…
hsa-miR-6717-5p	NNAT,KRT20,NMRK2,CATSPERG,MISP,PNPLA3,CHGA,CKM,UPK1A,WFDC3,KRT33B,MNX1,LGALS12,PEBP4,ACSBG1,CHAD,MYH7B,BMPR1B,CAPN9,STXBP5L,SCUBE3,AWAT2,TNNT3,CGNL1,C17orf50,LRRC36,AIRE,KRT72,SPINK1,DEFA6,OSR2,BEAN1,FN3K,DCDC1,CST1,CSDC2,ADRA1B,PHYHD1,GAL3ST3,GLIS1,CATSPERG,CHDH,ITGA11,SOX11,KRT81,SPRR4,PLEKHH1,AIRE,KRTAP8-1,LRRC36,CYP2B6,EMILIN3,KRTAP19-3,CHGA,KRTAP10-8,TESC,CSMD1,ANG,AGPAT1,WFDC3,GALNT16,CYP2W…
hsa-miR-4787-5p	NNAT,DRD4,PNPLA5,SLC17A7,FADS2,MSI1,CORO2B,FADS2,NXNL1,HMCN2,CSDC2,CTXN1,CYP2B6,GPIHBP1,C14orf180,RGS9BP,NNAT,OLIG3,SRPK3,SRPK3,SRPK3,LMX1B,AQP7,PNPLA5,SRPK3,PPP1R3G,C14orf180,SPEG,HNF4A,TEX35,SPEG,HMCN2,FRMPD3,AQP7,TMC4,PLCH2,SPEG,CRAT,SEMA3G,CAMKV,DCST2,CAMKV,SRPK3,FOXD1,ANKRD33B,DOK7,MMP23B,CLDN23,BHMT2,CHRNA2,HIF3A,AQP7,CORO2B,RIMS4,CORO2B,BEST2,RGS6,C14orf180,LMX1B,CORO2B,TMC4,DIRAS1,MMP28,M…	C1orf229
hsa-miR-3674	NNAT,CLDN18,AQP9,PDE6A,TRHDE,NOL4,FAM83E,SLC5A7,PPARGC1A,JAKMIP2,WNT2,NOL4,STXBP5L,CYP39A1,CLVS2,AWAT2,CACNA1B,GPM6A,FREM2,CGNL1,BMP3,PDE11A,MEGF11,KCNJ3,CSMD3,ZMAT4,OXGR1,JAKMIP3,NHLH1,DACH1,CSPG4,SOX5,DAW1,SPSB4,C7,DACH1,PLD5,ZMAT4,MYO3B,XKR4,TAS1R1,DNAH11,EMILIN3,JAKMIP2,ZNF677,MYO3B,ANGPTL5,ABHD12B,CSMD3,PAPLN,PRLR,CSMD3,CLDN18,CYP1A2,NNAT,LEPR,CSMD3,ABHD12B,DACH1,ZNF536,PDE11A,DIO3,DACH1,MEG…
hsa-miR-874-3p	NNAT,CATSPERG,CHGA,AQP8,RBP3,P2RX1,WNT6,MMP28,PPP1R1B,PALM,GCKR,COBL,SFRP5,ADHFE1,PAMR1,PLCH2,IRX6,SHF,GPC2,PTPRN,KLF15,CAMKV,HEPACAM,SOHLH1,BEAN1,HMCN2,ATOH8,LGI3,INHBC,LDB3,HSPB7,SPEG,SPAG6,ASB2,SHF,TMEM132E,C10orf71,KRT36,ADRA2C,EMILIN3,CHGA,GALNT16,PALM,TAS1R3,KRT77,CASKIN1,CAV3,NNAT,PHYHD1,HRCT1,TRPV6,OLIG3,ELOVL3,SRPK3,SRPK3,SRPK3,NKAIN4,NKAIN4,LDB3,LDB3,MAT1A,SLC22A7,SLC22A7,PHYHD1,DES,C10…
hsa-miR-127-5p	NMRK2,PPP1R1A,HS3ST2,EMILIN3,CAPN8,TBX22,TBX22,TBX22,TMEM213,TMEM213,TBX22,TMEM213,DCST2,HS3ST2,DCST2,SGCA,SGCA,SGCA,HIF3A,FBXL16,CA4,NMRK2,SYT6
hsa-miR-4284	NMRK2,CLDN18,AQP2,MISP,PNPLA5,ISM2,CPNE6,ITIH6,RHBDL1,NCALD,P2RX1,PLEKHB1,GRM6,SEMA3G,TNNC1,APOB,GREB1,TNNT2,TCF21,FAM117A,AKR1D1,NRK,SEZ6L,ALDH1A2,TPH1,ATP1B2,DHRS2,GATA5,OC90,BHMT2,PDE6A,MSI1,BACH2,PRPH,GABBR2,FXYD6,CASQ2,CORO2B,VIPR2,OC90,MAPT,CHD5,TLE2,LDB3,LRP2,GREB1,POPDC2,PALM,KNG1,APBA1,ELMOD1,LGR5,SRRM4,PELI2,LEFTY1,ABCG8,ALDH1L1,ADAMTS16,LIX1,PSD2,TMEM47,PNPLA7,SLC13A3,ZSCAN1,SEMA3D,PDE…	LINC00632,C1orf229,SLC25A21-AS1
hsa-miR-7976	MYOC,RHBDL1,SFRP5,SPEG,ASB2,RGS9BP,RHBDL1,NBL1,SP9,ADHFE1,ADHFE1,MOBP,ADHFE1,CBS,MOBP,MOBP,CCDC155,P2RX6,IZUMO2,RAI14,RAI14,RAI14,ALDH1L1,FXYD6,ZP1,PCK1,NBL1,ASB2,CCDC155
hsa-miR-6501-5p	MYO3A,LYPD6B,GPR146,MLXIPL,ANKFN1,ANG,MLXIPL,NKAIN4,NKAIN4,TNMD,ESPN,TMEM72,ATP1A2,MLXIPL,IL31RA,GPR146,ANG,ROS1,LYPD6B,TMEM139,TMEM139,LYPD6B,LYPD6B,MLXIPL,ESPN,TPH1,MOBP,MLXIPL,MLXIPL,MOBP,DCDC1,MOBP,NTM,ESPN,PDGFC,PCK1,ZBTB16,ZP1,KRT79,MLXIPL,MLXIPL,MLXIPL,MLXIPL,MLXIPL,MLXIPL,MMP28,COX6B2,MMP28,MMP28,MMP28
hsa-miR-539-5p	MYLK,MYLK,ZSCAN1,HELT,ZSCAN1
hsa-miR-377-3p	MYL6,MYL6,GRIA3,GRIA3,CLCN6,FAM214B,KCNU1,RPP30,ZNF330,PSMD2,ACTR1A,CAP2,SPIDR,RGS4,CLN3,KRT72,FKBP4,KIFC3,ENOX1,ACTR1A,SLC11A2,MYL6,MYL6,MYL6,MYL6,MYL6,MYL6,ETFA,CLN3,AKTIP,OCLM,TNK1,SPINT2,TRMT1,ZNF814,KIFC3,SPIDR
hsa-miR-4677-3p	MUC1,MUC1,ZDHHC11
hsa-miR-654-5p	MT4,RHBDL1,CKM,WNK4,PEBP4,FAM83E,SCGB1A1,NPPC,LDB3,GLIS1,RORC,COL20A1,SERHL2,SLC5A2,NUTM1,WFDC2,SERHL2,OBP2A,WFDC2,RBPJL,FXYD1,RHBDL1,RORC,COL20A1,MAG,OBP2A,OBP2B,LDB3,LDB3,WFDC2,NR5A1,LRRC18,KRTAP10-2,RORC,CNTN6,CLDN3,KRTAP10-9,COL20A1,NUTM1,ABCB5,WFDC2,CRAT,FXYD1,CRAT,SEMA3G,PCDH11X,CPLX2,FAM153A,HSPB2-C11orf52,FXYD6,SCGB1A1,SYT8,NUTM1,FRMD1,OBP2A,TMEM179,OBP2B,HSPB2-C11orf52,CLDN3,FXYD6,DIRAS1…
hsa-miR-323a-3p	MRPS33,CABYR,MRPS33,CABYR,CABYR,CABYR,ASNS,MRPS33,MRPS33,MRPS33,KCNQ3,KCNQ3,CABYR,CABYR
hsa-miR-182-3p	MORN5
hsa-miR-1291	MOGAT2,PNPLA5,KRT32,SLC25A2,KRT31,FUT5,LPO,CRIP3,PNPLA7,TNNT3,LYPD6B,UGT3A2,SERPINA4,CYP2A6,IGFBP6,CCDC8,EDN3,NTRK3,KRT36,KRTAP10-8,EDN3,MUC1,DOK7,RORC,TNNT3,NTNG2,GJC2,MUC1,MUC1,MUC1,EDN3,PNPLA7,LRIT2,TMC4,PNPLA5,TNNT3,TNNT3,TNNT3,TNNT3,TNNT3,TNNT3,TNNT3,KRTAP10-3,KRTAP10-2,NTNG2,KRT36,SP9,EDN3,KRTAP10-9,ENHO,KRTAP10-12,SLC8A1,PNPLA7,LYPD6B,LYPD6B,NOTUM,LYPD6B,F10,TMEM213,LPO,AGFG2,CBS,ESPN,MUC1…
hsa-miR-4658	MISP,LPO,KCNJ4,ETNK2,ETNK2,LRRC10B,LPO,SHISA9,EPHB1,MDGA1,HIF3A,ZBTB16,AK7,LARP6,CA4
hsa-miR-3934-5p	MISP,KRT71,ZSCAN1,SCGB3A1,HMCN2,KREMEN2,KRT73,ODF3L2,KREMEN2,SUSD2,DIO3,KRTAP12-2,MAG,CADM3,SPDEF,SCGB2B2,ODF3L2,GREB1,KRTAP12-1,MAG,MYH11,MOBP,HMCN2,MMP23B,MOBP,MOBP,MYH11,CLDN18,SGCA,MMP23B,DIO3,SCARA5,HIF3A,PACRG,MAG,SPDEF,TMEM116,SHF,KREMEN2,KREMEN2,KREMEN2,KREMEN2,FXYD1,HMCN2,HMCN2,PEG3,HIF3A,SCGB2B2,KRTAP12-2,KRTAP12-1
hsa-miR-504-5p	MDFI,RND1,ORC1,ORC1,MDFI,MDFI,DHRS9,HK3,AUNIP,A2ML1,BIRC5,BIRC5,BIRC5,BIRC5,BIRC5,B3GNT3
hsa-miR-548ay-5p	MCIDAS
hsa-miR-30a-5p	MBOAT1,SLC44A1,SBF1,SLCO6A1,SLCO6A1,SLCO6A1,SBF1,MAN1B1,SLCO6A1,SLCO6A1,SLCO6A1,TNKS,PPP2R2A,PPP2R2A,FGF21
hsa-let-7g-3p	MAST1,FAM171A2,RHO,CCDC110,SOX5,C1QL4,FAM166A,TMPRSS6,MAG,VSTM2L,VSTM2L,VSTM2L,SLC30A2,PLCH2,PLCH2,TMEM240,SOX5,TMPRSS6,MAG,CCDC110,HS6ST2,TMPRSS6,TMPRSS6,SLC5A2,PLCH2,TMEM240,SOX5,UMODL1,ALDH1L1,UMODL1,HS6ST2,SLC26A7,MAG,TMEM130,FA2H,MYL4
hsa-miR-30b-3p	MAPK8IP1,KRT82,TLE2,ALDH1L1,CLDN19,SERPINA4,HSD17B13,MAP6,GAL3ST3,BHLHA15,HSD17B13,NXPH3,KRTAP8-1,CDHR4,TMPRSS6,CEL,ATP6V0A4,NLGN3,FGF17,RXRG,C1orf105,C1orf105,HPSE2,CEL,PADI4,NALCN,UPK1A,TMPRSS6,MAG,VWA2,ALDH1L1,MAPK8IP1,KRTAP10-6,KRTAP10-5,SLC8A1,SLC8A1,TMPRSS6,TMPRSS6,CAB39L,CAB39L,GCKR,HIF3A,ULK4,TLE2,TLE2,ALDH1L1,TLE2,HSPB7,ALDH1L1,HIF3A,CA6,HSPB7,CDHR4,MAATS1,THEGL,FGF17,ADRA1A,SFTPC,MOGAT2…	C1orf229
hsa-let-7c-3p	MANBA,LRP5,SATL1,RASGRP2,ANO1,SMOC1,CITED4,MAS1L,RASGRP2,RASGRP2,MAS1L,MAS1L,RASGRP2,ANO1,PCCA,MAS1L,MAS1L,MAS1L,MAS1L,MAS1L,TAF8,SATL1,AGPAT5,TNIP1,ILK,ANO1,CCDC64,TRAP1,TXNL4A
hsa-miR-511-3p	MAGEB6,CLEC2B
hsa-miR-130b-5p	LRRC18,VGLL2,CCR10,VGLL2,NPR1,NTM,ADRA1A,TMEM213,NXPE1,CBLN1
hsa-miR-376a-3p	LRP2,P2RX1
hsa-miR-376b-3p	LRP2
hsa-miR-1292-5p	LPO,WNK2,GLIS1,C1QL4,CAMK2B,CAMK2B,CCDC151,CAMK2B,OBP2B,SP5,LPO,P2RX6,LPO,CAMK2B,CAMK2B,OBP2B,NR1I3,NR1I3,NR1I3,NR1I3,CCDC151,OBP2B,CCDC151,CCDC151
hsa-miR-616-3p	LPO,ABCG8,NAT8,CBS,CBS,LDLRAD1,CBS,CBS,CBS,LPO,JADE1,LPO
hsa-miR-340-3p	LIPE,CLEC4M,ABLIM2,ABLIM2,CLEC4M,CLEC4M,ABLIM2,GLB1L,CLEC4M,ABLIM2,ABLIM2,PUM1,PUM1,GLB1L,CLEC4M,MAPK11,S100B,ABLIM2,SERF2,GLB1L,BCL2L11,PUM1,PUM1,BAIAP2L2,CITED1,BCL2L11,PUM1,CITED1,ABLIM2,CCDC117,CITED1,IL11RA,RNF31,PUM1,ABLIM2,PDXDC1,TCTN2,NPIPB5,ABLIM2,ABLIM2,RFX4,KCTD19,RABEP2,FASN,NAT14,NAT14,ADAMTS10,ZNF430
hsa-let-7d-3p	LETMD1,LETMD1
hsa-miR-573	LAMB4,ISM2,SLC17A7,KRT32,TNN,SLITRK3,KIAA1549,AKR1D1,BHMT2,PDE6A,CHRM3,CHL1,FAM189A2,KCNMB4,EDAR,FXYD6,TUBB4A,PCDH10,CDH10,GCKR,RAI14,COBL,SRRM4,PELI2,STXBP5L,CLVS2,ADRA1A,ADHFE1,FREM2,CGNL1,DDAH1,DPYSL5,ZNF626,KRT4,SLC25A34,KCNJ3,XIRP2,C1QTNF7,ASB5,FNDC1,FAT3,JAKMIP3,TMEM132B,SCN3B,FUT9,FAM189A2,PRKCB,ADCYAP1R1,TMPRSS11E,SORBS1,RNF150,SOX5,TMEM255A,AGR3,MOBP,RBFOX1,CST6,C7,SERTM1,SYT9,SLC14A1,C1…
hsa-miR-1246	KRTAP19-1
hsa-miR-212-3p	KRT83,PDE11A,TPO,FXYD6,CCER2,FXYD6
hsa-miR-31-3p	KRT36,KRT36,FOXA1
hsa-miR-660-3p	KRT33A,PPP1R1B,UPK3B,SERPINA4,LINGO2,HAO2,UPK3B,TMEM130,CNTFR,FAM227A,HAO2,PLCH2,PLCH2,CNTFR,UPK1A,AQP7,LINGO2,GPR12,PPP1R1B,PPP1R1B,UPK3B,TSPEAR,RSPH1,KRTAP5-10,LIF,PLCH2,UPK3B,KCTD17,UPK3B,UPK3B,CCDC27,ADCY5,PIWIL2,LRRC31,LRIT2,SYP,AQP7,MAPK4,AQP7,RIMS4,TBATA,SERPINA4,SERPINA4,FBXL22,TMEM130,MAPK4,MAPT,KRT33A,PPP1R1B,PPP1R1B,GATA6,KCNH6,CYP2A6,SYP,TSPEAR
hsa-miR-500b-5p	KRT31,AGBL4,P2RX6,P2RX6,P2RX6,TBC1D26,ERVFRD-1,ERVFRD-1,GPD1,KRT31
hsa-miR-1301-3p	KRT20,MOGAT2,PAPLN,SGCG,FCGBP,SLC17A7,GLI1,SEC14L4,VSX2,OTOF,STAR,TNNT3,PTPRN,HEPACAM,LGI3,CSPG4,DPP10,PRIMA1,TPO,EMILIN3,PTGDR2,TPO,OTOF,OTOF,TPO,TPO,TPO,HRCT1,PHACTR3,WNK2,DIO3,PHACTR3,TNNT3,PHACTR3,LMOD1,LINGO4,TRIM45,PIFO,PRRG3,PHACTR3,AGBL4,NBL1,PADI4,TNNT3,TNNT3,TNNT3,TNNT3,TNNT3,TNNT3,TNNT3,TPO,PDE11A,MRGPRE,PHACTR3,PHACTR3,BTC,DPYSL5,OTOF,OTOF,VSTM2A,CHRNA2,PTPRN,P2RX6,LGI3,TPO,NTM,TTYH1,…
hsa-miR-200b-5p	KLRK1,NR4A1,MEGF8,ARG2,DEPDC5,SLC25A38,PPRC1,C2orf54,OR56B4,DAP3,AGTR1,SAP30BP,OR10A3,DAP3,HLA-DQA1,MEGF8,DEPDC5,NR4A1,NR4A1,DEPDC5,DEPDC5,DEPDC5,AGTR1,C2orf54,AGTR1,ADI1,AGTR1,DAP3,DEPDC5,ABCC5,PLCD4,DAP3,DAP3,DAP3,DAP3,DAP3,AGTR1,RPS3,RPS3,TMPRSS13,HHLA3,RPS3,DAP3,AGTR1,NUDT22,NR4A1,CCDC40,SAP30BP,SAP30BP,TUBB4A,TUBB4A
hsa-miR-665	KLK13,GPANK1,MYBL2,CNFN,IL23A,MDFI,STIL,S1PR4,PRDM12,MTNR1B,SLFN12L,ZBTB32,SLA2,GNA15,CDH3,PIF1,TICRR,CPNE7,SPIB,FAM83A,PAEP,TMEM163,FUT6,NPC1L1,CD3G,HK3,CD3D,CD300LF,KRT16,CDC25A,PLAC8,CD6,FUT6,CPNE7,IL12RB1,CD300LF,LGALS9C,TSPAN10,SOCS3,OTOP2,KRT76,AEN,PDCD1,DPPA4,STIL,MFSD2B,HRH3,CD300LF,CD6,CD6,LTB4R,CD6,CD5,CDC25A,CLEC7A,SERPINA1,SASH3,FCRL1,HAPLN3,RTEL1,STIL,SLA2,CD300LF,CD247,IKBKE,FCRL1,S…
hsa-miR-363-3p	KLK12,GTSF1L,GTSF1L,HAS3
hsa-miR-362-3p	KLHL40,TMPRSS6
hsa-miR-188-5p	KLF14,GSG1,GSG1,PGC,IL31RA,NYAP1,SCN5A,DMGDH,CES1,CBLN1,CES1,ZNF528
hsa-miR-424-3p	KIF6,USP29,RPL32,TTLL5,TUBB3,TUBB3,NFIC,C10orf111,MRPS26,RPL32,EFR3B,EFR3B,RPL32,NFIC,TARDBP,REEP5,AMPD2,IST1,TUBB3,TUBB3,RDH11,PMM2,PMM2,NFIC,PLEKHA4,USP29,MYT1L
hsa-miR-548p	KIF22,LONRF3,ZNF691,ZNF691,ZNF691,ZNF691,ZNF691,KIF22,ARMC9,CHRDL1,APTX,APTX,APTX,APTX,KIF22,CYP1A1,CMTM2
hsa-miR-642b-3p	KHDC1L,XAF1
hsa-miR-4662a-5p	KCNU1
hsa-miR-106a-5p	KCNH6,MMP23B,PLAC1,ZNF665,NTM,VIL1,FAM153A
hsa-miR-1307-3p	ISM1,NTN5,TAS1R3,SPEG,RBFOX3,ATP6V1B1,FRMD1,CHRNA2,SHF,RBFOX3,RBFOX3,SHC2,CCDC151,ATP6V1B1
hsa-miR-876-5p	INPP4B,EIF2D,TMEM41A,BTK,EIF2D,BTK,POLR1E,POLR1E,GRK5,ANKHD1,ANKHD1,TMEM41A,LILRA5,POLR1E,DSCR3,GHR,TPD52,LILRA5,EIF2D,EIF2D,TRAPPC6A,BTK,BTK,MYEOV2
hsa-miR-3158-5p	IL4R,GNA15,SPAG11A,MESP2,SPAG11A,IL4R,IL4R,LILRB1,LILRB1,PDCD1,CLEC2L,SLC23A2,MYCBPAP,MYCBPAP,TREML4,SYNPR,MYCBPAP,SKIV2L,HYAL4,MYCBPAP,CFB,HBEGF,SPAG11A,NOD2,IL4R,ITGAL,LILRB1,LILRB1,LILRB1,LILRB1,CD7,LILRB1,LILRB1
hsa-miR-151b	IL4R,FAM3D,PKMYT1,IL4R,LIPG,PKMYT1,IL4R,SYT5
hsa-miR-31-5p	IL34,C16orf89,SHF,NXPH3,PLK5,P4HTM,C16orf89,FMO5,NBL1,P4HTM,KRTAP10-1,CRIP3,IL34,PLK5,SHF,C16orf89,HGD,CNTNAP4,P4HTM,HGD,ELMOD1,PDGFC,NBL1,SHF,MYL4,KRTAP10-1
hsa-miR-379-3p	IL21,PHF21A,PHF21A,NPIPB4,NPIPB5,NPIPB5,RP11-347C12.1
hsa-miR-15b-5p	IL20,ADAM12,CASP5,CASP5,ADAM19
hsa-miR-505-5p	IL17C,CLDN17,PLK1,CYP2S1,SPAG11A,LTB4R,SPAG11A,RTEL1,RTEL1,RTEL1,PKMYT1,LTB4R,LTB4R,RUFY4,RUFY4,CFB,GK,GK,GK,PAX5,PPARD,EPHB2
hsa-miR-21-3p	IGFBP6,PHYHD1,PHYHD1,PHYHD1,PHYHD1,PHYHD1,P2RX6,THSD7B,UGT3A2,NTRK3,IGFBP6,NTRK3,CBLN1
hsa-miR-2355-5p	IGFALS,DHRS2,SLC22A9,KLF14,DHRS2,LIF,IGFALS,SLC2A11,ISM2,ZNF135,HIF3A,SLC22A9,AQP7,DHRS2,CES1,MSLN,CES1,DDX25
hsa-miR-532-5p	IGFALS,CXXC4,SCG3
hsa-miR-3607-5p	IFI27L2,PDCL3,WNT9B,INSL5,GMPPA,GMPPA,GMPPA,DNMT1,GMPPA,GMPPA,RNF38,ZNF286A,PAXIP1,PAXIP1,PDE4D,FAM46A,CPN2,TNPO1,C3orf14,PDE4D,TNPO1,ABCA10,ABCA10,ZNF345,TAB2,LZTFL1,SERPINA9,BMF
hsa-miR-3158-3p	IDO1,OCM2,RELL2,TK1,CDC25A,CD300E,CDC25A,HP,HP,ELF3,RTEL1,ELF3,ELF3,RTEL1,RTEL1,TGM6,CSF3,HP,TK1,CD300E,RELL2,TACC3,ZBTB32,FAM3D,RELL2,RELL2,FCHSD1,FCHSD1,C8orf74,HP,HP,HP,HP,PLK1,C19orf84,CD7,CDK5R1,CDK5R1,TK1,CEACAM3
hsa-miR-4524a-3p	HTR3B,ATP6V1C2,PPBP,A2ML1,TRPV3,ANKK1,TUBB3,TUBB3,TCL1A,CD300E,ADH7,ADH7,MXD1,ANKK1,SOX7,TCL1A,TCL1A,TUBB3,SOX7,TCL1A,TCL1A,TUBB3,TCL1A,ITGAL,TRPV3
hsa-miR-200a-5p	HTR2B,OR56B4,PPEF1,PPEF1,AK3,PPEF1,ARPP21,C12orf40,LEMD2,FEN1,PPEF1,NUP85,TUBB4A,TUBB4A
hsa-miR-1307-5p	HSPB7
hsa-miR-624-5p	HSPB3
hsa-miR-194-5p	HSD3B1,TRMT2A,TRIM23,ZNF256,OR5D18,YIF1B,IPO4,ECI2,PARK2,HSD3B1,ECI2,ECI2,EP400NL,YIF1B,EP400NL,INTS10,TRMT2A,INPP4A,ECI2,BNIP2,EP400NL,ECI2,LRRC8C,ASAP3,C20orf26,TCOF1,INTS10,INTS10,INTS10,DDX11,DDX11,IPO4,ACACA,YIF1B,NXPH1
hsa-miR-15a-3p	HRG,SLC5A9,FADS2,SHC2,FADS2,CPB1,IL34,PHYHIP,MRAP,PNCK,FCER2,FCER2,CACNA1S,CACNA1S,PNCK,PNCK,JPH2,TMOD1,PNCK,MRAP,TAS1R1,STAC,IL34,SLC5A9,PNCK,PHYHIP,CAMKV,FXYD4,CAMKV,CPB1,FRMD1,PIWIL2,ZP1,RIMS4,CPEB1,DDX25,FAM171A2,SHC2,PNCK,PNCK,PNCK,PNCK,PNCK
hsa-miR-196b-3p	HRCT1
hsa-miR-211-5p	HOXB5,STMN4,FRMD1,SHF,PRR15L,CCDC8,SHF,CCR10,JPH2,STMN4,FGF17,CES1,NR1I3,NR1I3,NR1I3,GDPD2,NBL1,TTYH1,ODF3L2,MAG,CES1,FRMD1,CHRM2,GDPD2,SHF,CHD5,CAMKV,CHD5,RHOBTB3,PPARGC1A,FGF17,STMN4,STMN4,GDPD2,MAG,GDPD2,NBL1,EMX2,PAPLN,SHF,SHF,CES1,CES1,CBLN1,CES1,TTYH1,CES1,CES1,TTYH1,CES1,CES1,CCR10
hsa-miR-493-3p	HOXA11,RBP2,ISM1,CAPN9,AHSG,KCNJ4,CAPN9,SPDEF,ART5,AHSG,SPEG,WDR87,ART5,HOXA11,GABRB3,GABRB3
hsa-miR-532-3p	HOXA11,PDZD4,TNNT2,TNN,CHST8,CDH20,FAM83E,GCKR,STMN4,CACNA2D2,PNPLA7,IL34,IRX6,KLF15,CAMKV,MYO1A,NYAP1,PSCA,IRX1,HMCN2,LGI3,CCDC8,HSPB7,PHF21B,KIF26A,FAM156A,RPRML,C3orf80,FAM156A,GPIHBP1,ERAS,MAP3K15,TAS1R3,GJB4,DOK7,TMEM179,SLC2A11,KCNQ4,FAM156A,MAP3K15,TNNT2,CACNA2D2,ETNK2,ETNK2,TNNT2,TNNT2,TNNT2,TNNT2,TNNT2,AXDND1,PNPLA7,TNNC2,TNNC2,TACR2,TACR2,SLC30A2,NTM,NBL1,HSPB7,TMEM252,IGFL2,GABRD,PDZD4…
hsa-miR-6732-5p	HOXA11,PDZD4,MISP,PAPLN,PCSK1N,FA2H,ARHGDIG,AQP8,ASIC2,PRLR,HOXB8,HIF3A,CNN1,PDLIM4,PCDHGA3,PEBP4,CORO2B,MYH7B,AGFG2,ZFR2,TUBB4A,SHC2,PALM,SFRP5,GATA6,CLEC4F,ADAMTS16,PNPLA7,TNNT3,C17orf50,HIF3A,TTYH1,KCNJ4,CST1,CSDC2,CHRM1,GOLT1A,ITGA11,SLC2A4,KANK4,CTXN1,TMEM132E,TSPEAR,PRX,SLC35D3,CCR10,OLIG1,GALNT16,MS4A15,PALM,TMEM130,GJB4,KRTAP1-3,TMEM130,PRLR,CNTFR,KANK4,GRM1,FAM180B,RGR,SUSD2,DIO3,RGR,RXR…
hsa-miR-370-3p	HOXA11,NNAT,MOGAT2,PNPLA3,CHADL,MNX1,PKDREJ,PCDHGA3,SEC14L4,CORO2B,CHST8,ZFR2,SYP,GREB1,STMN4,MYO3A,CLEC4F,OTOF,PSD2,GFRA3,CACNA1B,IL34,SCUBE1,DCD,SERPINA4,PLIN1,CHP2,NAT16,GPD1,PSCA,CST1,CHRM1,HSPB7,SPEG,MLXIPL,TMEM132C,C10orf71,FLNC,C3orf80,TAS1R1,NXPH3,GALNT9,TPO,C14orf180,PTGDR2,TAS1R1,KRTAP10-11,MS4A15,OTOF,NRN1L,TAS1R3,OTOF,PKLR,CASKIN1,TPO,FLNC,NNAT,TPO,KCNQ4,ASIC4,TPO,FCN2,STMN4,TAS1R1,ML…
hsa-miR-4532	HOXA11,MYOC,PYGM,FGF22,NTN1,FGF22,IGFALS,ISM2,PAPLN,CPNE6,BIRC7,MACROD2,PCSK1N,CBLN1,ARHGDIG,RHBDL1,RBP3,EPX,P2RX1,KRT32,POU4F3,GRM6,HRG,TNNC1,WNT6,KISS1R,ATP6V1B1,APOA1,TNNT2,MAPK8IP1,BHLHE41,WFDC3,HIF3A,FUT5,MNX1,DMGDH,LGALS12,SLC2A11,FADS2,MSI1,PRPH,CAMK2B,FXYD6,FAM189A1,CORO2B,KCNH2,RGS9,CHD5,CHST8,GRIK5,TLE2,ZFR2,SHC2,PALM,NPTX2,STMN4,MYO3A,CACNA2D2,SFRP5,KRT71,SRRM4,SSTR1,GATA6,FBN3,PLEKHA6…	C1orf229,LINC01118,LINC01118
hsa-miR-6502-5p	HMGN3,COX14,HMGN3,OR13G1,AC007952.6,AC007952.5,C21orf59,AC007952.6,AC106017.1,NOL6,GSDMB,MTFR1L,ATPAF1,NCSTN,ATE1,COX14,COX14,COX14
hsa-miR-376b-5p	HMBOX1,KIAA0100,SH3GLB2,SH3GLB2,ST3GAL5,DNAH7,HMBOX1,GABRG2,GABRG2,KIAA0100
hsa-miR-219a-2-3p	HAS3,GDA
hsa-miR-10a-5p	HAS3
hsa-miR-103a-2-5p	HAPLN2,SFTPC,GSG1,HRCT1,IYD,MUC16,GSG1,MUC16,KCTD17,KCTD17,IYD,CLEC4F,KCTD17,FAM153A,SFTPC,SFTPC,KCNMB4,KRT72,MAPT,MUC16,CLEC4F
hsa-miR-224-5p	H2BFWT,DGAT2,KIF6,TRIM10,CYSTM1,GLS2,COPG1,SLC16A8,CCDC71,OR1G1,DDX28,SYNE3,SERPINB7,ENTPD6,ENTPD6,KCNMA1,DGAT2,ENTPD6,ENTPD6,TRIM10,C1orf222,SERPINB7,KCNMA1,MKRN2,HSPG2,TRIM10,TRIM10,TRIM10,BTBD9,LAIR1,SMIM12,HIATL1,TRIM10,CAPN10,ENTPD6,LAIR1,BDH1,TRIM10,TRIM10,MIER3,NDUFA5,ABTB1,THAP6,GAK,GAK,ZNF330,FIBP,CCDC148,FKBP4,MRVI1,TPRX1,SERPINB7,SYNE3,SYNE3,MRVI1,PIAS1,MMP15,FGF11,LAIR1,LAIR1,TCAP,RAN…
hsa-miR-27a-5p	GZMB,GPR68,SLA2,HERC6,SLC22A13,SLA2,HERC6,TGM6,GZMB,GZMB,GZMB,GPR68,GPR68
hsa-miR-574-3p	GPRIN1,KCNK10,KCNK10
hsa-miR-585-3p	GPR12
hsa-miR-652-5p	GPANK1,TICRR,CDRT1,GPANK1,GPANK1,GPANK1,GPANK1,GPANK1,GPANK1,TICRR
hsa-miR-365b-5p	GPANK1,PI3,APOL2,HTR3A,TRPV3,GPRIN1,ABCG4,RND1,APOL1,IL19,HTR3A,SERPINA1,APOL2,AGER,HTR3A,GPANK1,APOL1,GPANK1,GPANK1,GPANK1,APOL1,APOL1,PKMYT1,GPANK1,SERPINA1,SERPINA1,GPANK1,SERPINA1,HTR3A,HTR3A,VNN3,DDX60L,ADAM19,EXO1,ABCG4,CHRNA6,AGER,AGER,AGER,AGER,AGER,AGER,CDH3,TRPV3,ST6GALNAC1
hsa-miR-378d	GOLT1A,KRTAP10-8,KRTAP5-6,KRTAP10-12,TMEM240,SGK2,GRIA4,GAL3ST3,KRTAP10-12,KRTAP10-8
hsa-miR-378c	GOLT1A,GAL3ST3,KRTAP10-8,ANGPT4,KRTAP5-6,KRTAP4-12,TLE2,TLE2,DCST2,DCST2,GRIA4,MS4A15,ANGPT4,KRTAP4-12,SORBS1,KRTAP10-8
hsa-miR-146a-5p	GJB4,SRPK3,SRPK3,SRPK3,SRPK3,NXPE4,SRPK3,HID1,SRPK3,SRPK3,SRPK3,SRPK3,SRPK3
hsa-miR-506-3p	GALNT9,MUC16,MUC16,GALNT9,PLEKHH1,FAM166A,GALNT9,AQP2,GALNT9,GALNT9,MUC16,MUC16
hsa-miR-500a-3p	GALNT16,TRPV6,AGBL4,CNTNAP3,RGS6,RGS6,RGS6,PHYHD1,SYT8,MYEOV,PHYHD1,UMODL1,GSX2,PRLR,SYT8,HSPB7,TRPV6,FXYD6
hsa-miR-3940-3p	FUT5,SHC2,VWA5B1,SHF,CYP2A6,RCOR2,CHRM1,KIF26A,SHF,FBXL16,ADRA2C,TAS1R1,MATN4,MATN4,FGF17,MATN4,NPR1,MATN4,MATN4,NBL1,SP9,FBXL16,KRTAP10-9,KRTAP5-3,KCTD17,KCTD17,SPEG,RBFOX3,MLC1,PRR26,KCTD17,ARHGEF26,ISM2,ISM2,ARHGEF26,CHRNA4,CAMK2B,PPP2R2B,FGF17,SFTPC,CAMK2B,CYP4B1,RADIL,MATN4,MLC1,NBL1,MYO1A,SHF,SHF,FBXL16,LDHD,MAPT,RBFOX3,RBFOX3,FUT5,FAM171A2,KRTAP10-9
hsa-miR-222-5p	FUT5,SGK2,SGK2
hsa-miR-708-3p	FUT2,MPHOSPH6
hsa-miR-491-5p	FSD1,S1PR4,AGAP2,SPIB,LCN2,TPX2,BATF2,LGALS9B,AGAP2,OTOP3,TPX2,LCN2,XDH,LGALS9C,LILRB1,HELZ2,BATF2,SPIB,LILRB1,ABCG4,RAET1G,FCAR,IL36RN,ABCG4,ETV4,ETV4,PAX9,ITGAL,FCAR,LILRB1,LILRB1,FCAR,LILRB1,LILRB1,SPAG5,SPAG5,CCL2,HSH2D,ETV4,SPIB,FSD1,LILRB1,FCAR,LILRB1
hsa-miR-187-3p	FLNC,FLNC,ANGPTL7,PPARGC1A,TUBB4A
hsa-miR-3683	FHAD1,PDHA1,PDE4D,CRHR1
hsa-miR-625-5p	FGF22,FGF22,UPK3B,BTBD16,SYP,KRT83,ADRA2C,CLCNKA,UPK3B,BTBD16,LRRC26,CLCNKB,CLCNKB,CLCNKA,MUC16,UPK3B,MUC16,CAPN11,CLCNKA,COCH,AR,CAPN11,FGF22,MUC16,SYP
hsa-miR-4520-2-3p	FERMT1,SMPD3,CYP26A1,HNF1B,CD38,GPR68,ACE2,ADAM19,PI15,SLFN12L,C9,CD80,MXD1,KLF1,ZIC5,TICRR,SPIB,GINS4,HTR7,SLC7A11,TMEM86A,SERPINB3,SAMSN1,CXCL5,STARD4,BCL2L14,DEFB4A,CKAP2L,IL7R,KCNG3,FUT1,SULT1B1,RASGRP1,PCSK1,FBXO45,IQCF1,ICOS,DEFB4B,PGBD5,GCNT4,ATP10B,KCNJ15,UPP1,SERPINB3,HOMER1,HTR7,IL17A,KCNK10,SERPINB4,UPP1,FAM111B,PLEKHG7,C2CD4A,SERPINB4,TXNDC2,PAX5,GDA,CCL20,ARHGAP11A,TTC24,TTC24,MKI67,…
hsa-miR-20a-5p	FAM83E,KCNH6,SLC28A2,MMP23B,TRPV6,FAM153A,DNAJC22,ZNF665,VIL1,KCNH6,FAM153A,TRPV6,ZNF677,ZNF665
hsa-miR-136-5p	FAM81B,PRRG3,FAM81B
hsa-miR-6505-5p	FAM71A,DMBT1,C7orf61,DMBT1,TMEM203,DMBT1,GLYAT,NISCH,DMBT1,DMBT1,DMBT1,DMBT1,PSMA7,COQ4,ZDHHC18,PCCA,PCCA,PCCA,TTC12,SUV420H1,PCCA,CD302,HECW1,PCCA,NISCH,FADS2,IPO7,ZCCHC7,SLC15A3,SLC15A3,SLC15A3,TTC12,BECN1
hsa-miR-302a-3p	FAM169A,GINS4,BRIP1
hsa-miR-3615	FADS2,GREB1,FADS2,RSPH1,NYAP1,FBXL16,VPS37D,COL20A1,COL20A1,SYP,GABRD,FOXC1,FBXL16,RSPH1,NYAP1,OTOF,COL20A1,GLI2,NAT16,VPS37D,CCDC27,MNX1,MNX1,MMP23B,FADS2,CDH12,DCST1,SLC22A9,RGS6,FBXL16,LDHD,SALL3,VPS37D,VPS37D,SHC2,ZNF677,TUBB4A,TUBB4A,TUBB4A,SYP,MMP28
hsa-miR-625-3p	FADS1,FADS1
hsa-miR-134-3p	FA2H,SLC5A9,UPK3B,PALM,COBL,FBN3,C1QL2,STAR,IL34,TRIM54,BEAN1,KREMEN2,CYP2W1,WFIKKN2,KREMEN2,VPS37D,HAO2,GALNT9,PTGDR2,UPK3B,PALM,CYP2W1,CCDC151,HAO2,RASGEF1C,NPR1,LHX3,LHX3,MAT1A,EDN2,JPH2,NR5A1,SLC30A2,PLCH2,PLCH2,TRIM54,SH3GL2,ABHD12B,KRTAP5-6,P2RX2,RASGEF1C,UPK3B,COBL,SPEG,SPEG,SPEG,SPEG,SPEG,GALNT9,RADIL,C5orf49,F10,GALNT9,PLCH2,P2RX6,IL34,COBL,P2RX6,SLC5A9,NPAS1,UPK3B,KCNQ4,COL28A1,COBL,PLC…
hsa-miR-320b	FA2H,PRLR,GREB1,KRT71,WNK2,TMC4,ADRA1B,FLNC,FLNC,PRLR,TMC4,SLC6A2,RORC,PRLR,TMEM139,TMEM139,WNK2,WBP2NL,SLC6A2,TMC4,SYT8,WNK2,AMBN,GMNC,CSDC2,PRLR,SYT8,LMO3,CDH20,LMO3,TMEM116,KRT79,PITX2,SLC6A2,TMC4,TMC4,TMC4,GRIK5,GRIK5,TMC4,TMC4,TMC4,TMC4,TMC4,TMC4,TMC4,TMC4,TMC4,TMC4,TMC4,TMC4,TMC4,TMC4,TMC4
hsa-miR-6511b-5p	FA2H,P2RX1,TNNT2,GNAZ,ATP1B2,PKDREJ,SLC2A11,MSI1,CPEB1,WNT2,CACNA2D2,GPR17,ALDH1L1,STAR,FRMD1,SLC45A1,SOHLH1,BEAN1,PSCA,KRT73,CDKL2,CYP2W1,CRAT,COL20A1,TAS1R1,GPIHBP1,CCDC172,CYP2W1,PALM3,JPH2,FCER2,KCNQ4,CNTFR,CAMK2B,COL20A1,FCER2,TNNT2,CACNA2D2,ETNK2,TNNT2,TNNT2,TNNT2,TNNT2,TNNT2,IYD,TEX35,EDN3,EXTL1,FBP1,ROR2,TTYH1,TTYH1,SLC45A1,LRRC10B,CNTFR,CYP1A1,CPNE9,ALDH1L1,ALDH1L1,CYP1A1,CACNA2D2,CPEB1,…
hsa-miR-574-5p	F9,SLITRK3,HIF3A,SIX3,ELANE,CACNA2D2,HIF3A,LGI3,LINGO2,SPAG6,ITGA11,FBXL16,TMEM130,TMEM130,ATP2B3,SYT17,ATP2B3,CACNA2D2,ACTA1,ACTA1,OLIG3,PADI4,SPAG6,SPAG6,CDH12,SP9,CACNA2D2,FBXL16,CSMD1,AGR2,MTURN,TMEM130,G6PC2,ITGA11,CACNA2D2,SHISA9,CACNA2D2,LGI3,PHYHD1,G6PC2,CACNA2D2,CACNA2D2,TMEM130,PHYHD1,MTURN,VWA5B1,SLITRK3,EPHB1,AR,CDH12,MDGA1,NXPH3,AR,CSMD1,CDH12,ZMAT4,ZMAT4,MORN5,ZBTB16,TRDN,AK7,FBXL16…	LINC00632
hsa-miR-99a-3p	ESCO2,FUT7,EPN3
hsa-miR-541-3p	EPHA8,TRIP13,IL4R,CDC6,MYBL2,CCL22,CCL17,SMPD3,CEACAM4,NKG7,CEACAM3,CYP26A1,KRT37,OAS3,PLEK,GPR68,KCNJ2,PI3,IRF1,CCR7,APOL2,SIGLEC9,LDLR,CARD6,SLC7A5,TTC39A,ASF1B,CDH3,RHCG,CBX2,VNN3,MFHAS1,PAEP,HTR7,TMEM86A,GLT1D1,JAKMIP1,SKA1,GDF6,SIGLEC12,CXCR5,FZD5,DTX3L,SVOP,PLK1,TMEM92,KRT16,SOST,PNOC,PRSS27,SIRPG,SIGLEC7,LRP8,LRG1,GPR171,FUT1,CHRNA9,CYP7B1,CBX2,PPARD,CD7,TACC3,CDK5R1,EPSTI1,EPSTI1,ICOS,SPO…	CLLU1,DNAH17-AS1
hsa-miR-497-5p	EBI3,FSD1,CCNE1,UBASH3A,ACPP,CCNE1,GPANK1,GPANK1,GPANK1,GPANK1,GPANK1,GPANK1,PPARGC1B,GPANK1,GPANK1,GPANK1,GPANK1,GPANK1,GPANK1,GPANK1,GPANK1,GPANK1,GPANK1,GPANK1,ITIH1,GPANK1,GPANK1,GPANK1,GPANK1,GPANK1,CCNE1,GPANK1,GPANK1,GPANK1,GPANK1,GPANK1,GPANK1,JAKMIP1,CHAC1,IL36RN,ADAM19,FCHSD1,EZH2,PAX9,NUSAP1,DUOXA1,NUSAP1,TICRR,PRSS22,FSD1,FSD1
hsa-miR-4664-5p	DRD4,MT3,EPX,ATP6V1B1,TNNT2,PDLIM3,CPAMD8,CCDC140,LGI3,CYP2W1,PHYHIP,TSPEAR,VPS37D,CLCNKA,CYP2W1,PNCK,CASKIN1,CNTFR,TNNT2,MAG,LMOD1,TNNT2,TNNT2,TNNT2,TNNT2,TNNT2,PNCK,PNCK,PNCK,NKAIN4,SLC22A7,SLC22A7,NR5A1,SPDEF,NPY4R,CLCNKB,CLCNKB,CLCNKA,ESPN,CNTFR,KRTAP10-10,KRTAP10-7,CPAMD8,FAM153A,PNCK,GPT,ADAMTSL5,NPY4R,SGSM1,MAPK4,P2RX6,SPEG,PPP1R3G,ATP6V1B1,SPEG,ESPN,CLCNKA,SPEG,TNNT2,LGI3,SYT8,FAM153A,PLC…
hsa-miR-144-3p	DNMT3L,EFEMP1,PFDN6,DNMT3L,EFEMP1,DNMT3L,PFDN6,PFDN6,PFDN6,PFDN6
hsa-miR-6716-3p	DLX5,HOXD3,NEDD4L,GANAB,NEDD4L,HOXD3,SEPT4,NEDD4L,NEDD4L,OGDH,VARS,ZNF212,HOXD3,PGRMC2,DCP1B,MMP19,MAPT,METTL16,SAP30BP,SAP30BP,EIF3G,NEDD4L,EIF3G,ELAC1,EIF3G,SLC25A39,NAPSA,BMP4
hsa-miR-6720-3p	DLX2,SLAMF1,SPIB,EGR4,CALCA,ZBTB32,EGR4,CALCA,CD7,ANGPTL4,SPIB
hsa-miR-671-3p	DLX2,PHLDA2,CARD14,PAEP,RNF223,PAEP,LRP8,PRSS21,PRSS21,CARD14
hsa-miR-500a-5p	DHRS2,TNNI2,CYP2B6,SPRR4,CYP2B6,AGBL4,TNNI2,TNNI2,TNNI2,PHYHD1,PDZD7,GPD1,DHRS2,CYP2B6,TUBB4A
hsa-miR-219b-5p	CYP7B1,OTOP3,AASS,CHAC1,MLKL
hsa-miR-376c-5p	CTSH,FAM110A,FAM110A,PPM1D,HMBOX1,GLRA4,FAM110A,FAM110A,KIAA0100,NOP9,ERGIC3,SH3GLB2,SH3GLB2,ST3GAL5,DNAH7,NAGK,WWC3,TPTE2,SIGMAR1,SPOCK3,RBPMS,HMBOX1,GABRG2,GABRG2,FAM110A,KIAA0100,MPI,MPI,OCLN
hsa-miR-542-3p	CST6
hsa-miR-548ah-3p	CSF3R
hsa-miR-133a-3p	CSF2,ANGPTL4,CD300LF,CD300LF,CD300LF,CD300LF,PNMA5,TTC24,TTC24,MMP9,OGDHL,ANGPTL4,OGDHL,OGDHL,PNMA5,PNMA5,CD300LF,TRIML2,PNMA5,ANGPTL4,CDH3,CD300LF,PNMA5,ANGPTL4,PNMA5,PNMA5,PNMA5
hsa-miR-133b	CSF2,ANGPTL4,CD300LF,CD300LF,CD300LF,CD300LF,PNMA5,FCGR3A,TTC24,TTC24,MMP9,OGDHL,ANGPTL4,OGDHL,FCGR3A,OGDHL,PNMA5,PNMA5,CD300LF,TRIML2,PNMA5,ANGPTL4,ITGAL,CDH3,CD300LF,PNMA5,ANGPTL4,PNMA5,PNMA5,PNMA5
hsa-miR-30d-3p	CRYBB1,AEBP1,PANX1,USP32,MAGED1,TMEM179B,FOXE3,FKTN,UFC1,MAGED1,MAGED1,MAGED1,C1orf222,ATF2,C8orf59,C8orf59,HOMEZ,ATF2,PANX1,EIF3L,FKTN,AEBP1,ZC3HAV1,ZC3HAV1,PRELID1,PWP1,PPHLN1,HOMEZ,NFATC3,ZDHHC7,USP32,USP32,MAGED1,MAGED1,MAGED1,MAGED1,MACF1
hsa-miR-1262	CPNE9,DLG2
hsa-miR-193b-5p	CPNE6,UPK1A,GRP,GRIK5,C1QL2,TIMP4,SCGB3A1,CCDC27,ATOH8,KREMEN2,HAO2,CMTM5,CMTM5,CMTM5,HAO2,NKAIN4,NKAIN4,VIPR2,ZDHHC11B,KRTAP2-1,CPNE6,CMTM5,CHRNA2,PNCK,PRAP1,PRAP1,GRP,PRAP1,CCDC27,CHRNA2,GRP,GRP,ACACB,ACACB,IGFBP6,CMTM5,CES1,CES1,FA2H,KRTAP2-1,KREMEN2,KREMEN2,KREMEN2,PNCK,GRIK5
hsa-miR-450b-3p	CPB1,AQP7,C10orf71,EDN3,AQP7,PPP5D1,SFTPC,CPB1,SLC35F4,FBXL16
hsa-miR-1-3p	COL4A3BP,TEX35,RPP21,PDGFA,RPP21,RPP21,RPP21,RPP21,RPP21,RPP21,RPP21,RPP21,RPP21,RPP21,RPP21,RPP21,RPP21,RPP21,RPP21,RPP21,RPP21,RPP21,RPP21,RPP21,RPP21,RPP21,RPP21,RPP21,RPP21,RPP21,RPP21
hsa-miR-142-3p	COL28A1
hsa-miR-4707-3p	CNTD2,FSD1,APOBEC3A,AGAP2,GNA15,PITX1,PLAT,TMEM45B,CAMK2N2,PHLDA2,APOL1,LILRB1,LGALS9C,AGAP2,IL21R,ZBP1,CD247,ZBP1,PAX5,PAX5,PAX5,MAP3K9,CD247,RELT,IL21R,IL21R,ZBP1,LILRB1,LILRB1,LILRB1,APOL1,APOBEC3A,IL6,APOL1,LGALS9B,APOL1,HELZ2,LILRB1,RNF224,DLX2,SKIV2L,RTEL1,EPN3,EPN3,GINS4,GINS4,MAP3K9,MAP3K9,MAP3K9,ITGAL,LILRB1,LILRB1,LILRB1,LILRB1,LILRB1,LILRB1,EPN3,LILRB1,LILRB1,LILRB1,LILRB1,LGALS9C,PRR1…
hsa-miR-1278	CNPY4,ZNF561,ZNF562,ZNF812,RAD51C,RCHY1,PAFAH1B2,AIPL1,PTPN2
hsa-miR-941	CNN1,RSPH1,GPR146,NPBWR1,TMEM179,ASIC4,CYP3A4,ASIC4,NR1I3,NR1I3,NR1I3,TNNC2,TNNC2,RBPJL,GPR146,RSPH1,CHRNA2,PHYHD1,PHYHD1,KCNH6,ISM2,ISM2,CHRNA2,KCNH6,CNN1,ZNF677
hsa-miR-26b-3p	CLEC7A,C6orf47,C6orf47,C6orf47,CLEC7A,SPOCK2,C6orf47,C6orf47,C6orf47,C6orf47,FCAR,HERC6,CHI3L2,ORM1,OASL,FCAR,FCAR,CEACAM4,FCAR,CEACAM4
hsa-miR-381-3p	CLEC7A
hsa-miR-181a-2-3p	CLEC4E,SLC6A15
hsa-miR-487a-5p	CHRM1,CCR10
hsa-miR-205-3p	CFTR,PDK4,MISP,SEC14L3,COCH,MACROD2,SPINT3,CBLN1,TOX3,SCG3,AFM,SEMA3G,KCNJ13,KISS1R,KIAA1549,RAB9B,NRK,COL21A1,KRT35,VIL1,LIF,ATP1B2,FOXA1,APOC1,PCDHAC1,BHMT2,CHRM3,CHL1,ACSBG1,TMOD1,UNC13C,MSTN,LMO3,FAM189A1,NOL4,MYOM2,CACNG4,UPK1B,GLRB,PECR,SRRM4,NOL4,PLEKHA6,GPR17,STXBP5L,ADAMTS16,LIX1,MEGF10,HMGCLL1,SLC26A7,CACNA1B,FREM2,DDAH1,SEMA3D,PIEZO2,PDE11A,PCDHA13,ACSM3,ZNF626,KRT72,XIRP2,DNALI1,EDIL3…	FLRT1,TMEM99,C1orf229
hsa-miR-196a-3p	CFTR,PAPLN,NCALD,GRM6,BHLHE41,ACVR1C,VIL1,LRRC17,TPH1,ATP1B2,FUT5,RHPN2,PDE6A,CHRM3,BACH2,KCNMB4,ACSBG1,FXYD6,CECR2,SYP,UPK1B,JAKMIP2,NPTX2,LIX1,SCUBE3,CLVS2,CNKSR2,CGNL1,G6PC2,CACNB2,PDE11A,AFF2,KLHL40,TIMP4,SLC25A34,MDGA1,CNTNAP3,FRMD7,JAKMIP3,GLYATL1,AGFG2,CA4,NHLH1,DCDC1,SP7,ATOH8,CCDC8,ZNF471,LEP,TMEM255A,NCALD,ABCC12,HS3ST5,C7,ANKRD18A,PSAPL1,SHISA2,ADIPOQ,CA13,DIRAS1,CYP2B6,MTURN,MTURN,CAC…
hsa-miR-3171	CFTR,JADE1,ZSCAN18,KIAA1549,BHLHE41,ACVR1C,PKIB,BCAR3,LMO3,GLRB,ADAM22,LGR5,PELI2,DTNA,ADAMTS16,PSD2,TMEM47,SLC26A7,FREM2,GRM1,SLC25A34,XIRP2,EDIL3,TMEM132B,SCN3B,CTNND2,FAM171B,ZIK1,SEMA3E,NCALD,ADAM22,C16orf89,FIBIN,SYT9,LMO3,FAM133A,DIRAS1,GSG1,VGLL2,XKR4,ADAMTSL5,CNTN2,AADACL3,FAM133A,ZNF677,GSG1,KRTAP4-6,DTNA,C16orf89,VGLL2,LMO3,SCARA5,FAM133A,CNTNAP3,MYLK,CTNND2,MYLK,MYLK,LRRTM3,ST6GAL2,GRM…
hsa-miR-1247-5p	CEACAM4,CSF3,CHST1,RND1,CD7,TRIM72,CSF3,HP,HP,EPHB2,PLA2G2F,CSF3,HP,SHROOM2,KIF18B,PCSK9,LCN2,MAP3K9,MAP3K9,HP,HP,HP,TMC5,CSF3,CD7,CD7,CEACAM4
hsa-miR-7-5p	CDH4
hsa-miR-320c	CDCA3,ORM1,TNFRSF21,RNASE2,CTPS1,ORM2,ACPP,DNASE1L3,SLC7A11,CDCA3,TRIM14,CDCA3,CDH3,CDCA3,CDCA3,CDCA3
hsa-miR-320d	CDCA3,ORM1,ASF1B,GCNT4,ORM2,SLC7A11,CDCA3,TRIM14,CDCA3,CDCA3,CDCA3,CDCA3,CDCA3,CDCA3
hsa-miR-1285-3p	CDC6,SAMD15,KRT37,CARD6,NUSAP1,SLC12A3,ACKR2,PLA2G4D,HEATR3,ESCO2,PLAC8,APOL1,IL12RB1,NFKBIZ,DPPA4,IFI6,CLEC7A,FCAR,HAPLN3,IFI6,IFI6,NEK2,TEDDM1,GBP6,ORC1,ORC1,OGDHL,KLRD1,NFKBIZ,APOL1,CLEC17A,NUSAP1,OGDHL,ACKR2,APOL1,APOL1,OGDHL,ITGAL,SLC16A1,ACKR2,RNF224,NUSAP1,PAEP,JAK3,STARD4,SAA2,GBP6,EPSTI1,A2ML1,IFI44,CLEC17A,SVOP,TUBB3,NUSAP1,NUSAP1,SLC12A3,KRT37,SMPD3,FCAR,FCAR,SPC24,FCAR
hsa-miR-3656	CDC6,PITX1,SVOP,PNOC,GPRIN1,PROZ,TTC39A,EPHB2,PROZ,CST7,IL21R,IL21R,LYPD1,GINS3,HELZ2,TACC3,CST7,MCIDAS,UNC5A,PNOC,GBP6,MEFV,MEFV,MEFV,MEFV,RND1,ALDH1A3,TICRR,SALL1,MEFV,MEFV,MEFV,SYT5,CYP2S1,CYP2S1
hsa-miR-485-3p	CD82,SEMA7A,AIFM1,SCUBE1,LRR1,SPRYD3,LRR1,AIFM1,PDZD3,TMEM44,ZDHHC4,DOK1,AIFM1,AP5Z1,GRM1,PDZD3,MYOM1,SMIM7,AGPAT4,AGPAT4,TDRKH,TDRKH,TDRKH,TDRKH,PIFO,SGIP1,CCL4L1,TXNDC5,TMEM119,PDZD3,SLA,ZDHHC4,AGAP3,MRO,MYOM1,CCL4L1,DBNL,RNF25,SLA,DBNL,LRRC23,SETD8,AIFM1,TDRKH,DBNL,MPZL3,DOCK9,UBE3B,ITIH3,PHTF2,PPP2R4,TDRKH,ZNF575,ZSWIM7,AIFM1,AGAP3,AGAP3,ZSWIM7,ZSWIM7,ZNF783,CCL4L2,BOC,ZSWIM7,RNF31,ZSWIM7,SLC…
hsa-miR-2355-3p	CD27,SPAG11A,SPAG11A,PYHIN1,APOL2,SPAG11A,HAS3,PRSS22,CDK5R1,CDK5R1,ST6GALNAC1
hsa-miR-132-5p	CCNE1,UBASH3A,SVOP,CCNE1,S100A9,EPHB2,UBASH3A,CCNE1,MFSD2B,AMPD3,SPC24
hsa-let-7d-5p	CCL3,CDC25B,MUC4,MUC4,CDC25B,MUC4,MUC4,CD80
hsa-miR-4498	CCL18,PRSS21,RELT,KLK13,PRSS22,EPHA8,TRIP13,IL4R,LAG3,CDC6,GPANK1,SERPIND1,OSM,PLA2G3,MYBL2,SLC32A1,CCL22,SMPD3,MEFV,CNTD2,EBI3,FSD1,CEACAM4,NKG7,CEACAM3,CNFN,PPIF,P2RX5,CSF3,CCL1,HNF1B,HSD17B1,CYP27B1,OAS3,MDFI,LTF,DLX2,PLEK,SELL,GPR68,NCAPH,KCNJ2,UBE2C,PI3,IL17C,IRF1,CDC25B,S1PR4,FFAR2,APOL2,APOBEC3A,STRIP2,HOXD11,KLK9,CNGB1,PRDM12,F12,HSH2D,NUP210,CARD6,CMPK2,MTNR1B,OASL,OCM2,AGAP2,TROAP,MIP,N…	LINC01098
hsa-miR-4288	CCL18,LAG3,ATP12A,CCL22,SMPD3,CEACAM4,CSF3,CD38,ULBP1,IL12B,SLAMF1,GBP3,CCL4,ACE2,CMPK2,PI15,SLC7A5,UNC5A,TTC39A,PRKCQ,WNT5A,SLC26A4,SLC5A1,SLC6A15,ABCA12,SAA4,ARL11,ZIC1,MX1,PLA2G4D,CXCR5,CXCR1,SVOP,SLAMF1,PCSK9,CKAP2L,ANKK1,HAS3,ABCG4,MUC4,PPARGC1B,SLC6A15,FUT1,CBX2,PLAC8,CD7,EPSTI1,EPSTI1,ZBED2,ZWINT,TRIM72,KCNJ15,UNC5A,OTOP2,CSF3,C6orf223,DXO,SNX10,MUC4,KCNK10,TRIM14,OAS2,DUSP9,GBP5,UGT1A10,M…	DNAH17-AS1
hsa-miR-361-3p	CCL18,EPHA8,TGM1,USP18,MTNR1B,KLF1,PTAFR,ETV4,IL21R,EIF4EBP1,GALNT6,CRABP2,ETV4,IL21R,IL21R,SYCE3,RUFY4,RUFY4,CCNE2,RELL2,CHI3L2,PGBD5,SPAG11A,KLK12,KLK12,ETV4,KLK9,ETV4,ETV4,SLC6A15,PAX9,IL21R,PRSS21,TMC5,CD7
hsa-miR-769-3p	CCL17,P2RX5,EPN3,NPC1L1,TMIGD2,TK1,RNASE2,MLKL,ABCG4,MLKL,CD6,LCE3C,DUSP9,CD6,CD6,P2RX5,CD6,SLA2,IKBKE,SH2D2A,SH2D2A,DUSP9,AGER,AGER,AGER,AGER,AGER,TROAP,AGER,AGER,SH2D2A,TK1,CHRNB4,AGER,AGER,AGER,AGER,AGER,AGER,AGER,AGER,AGER,AGER,CHAC1,AGER,AGER,AGER,AGER,AGER,AGER,AGER,PLCXD2,MCIDAS,IKBKE,P2RX5,AGER,AGER,AGER,TROAP,AGER,AGER,TROAP,AGER,AGER,AGER,AGER,TROAP,AGER,P2RX5,AGER,AGER,AGER,AGER,AGER,P…
hsa-miR-21-5p	CCL1,CNBD2,PPIA,SPATA5L1,RP11-293M10.1
hsa-miR-203b-3p	CCKAR
hsa-let-7i-3p	CCDC155,SPEG,CCDC155
hsa-miR-18a-5p	CBX2,DXO,CBX2
hsa-miR-215-5p	CARS2,GPR22,FAM229B,FAM229B
hsa-miR-520g-3p	CAPN8,SLC30A10,ZNF665,SLC35F4
hsa-miR-520h	CAPN8,SLC30A10,SLC35F4
hsa-miR-4521	CA4,GRIK5,VPS37D,DMD,EPHA6,VPS37D,CDH4,CYP1A1,VPS37D,VPS37D,GRIK5
hsa-miR-1295a	C1QL4,FCER2,HAND2,FCER2,ESPN,ESPN,ESPN,CBS,FCER2
hsa-miR-375	C1orf100,C1orf100,SH3PXD2A
hsa-miR-147b	C17orf50,LMX1B,SMIM1,MMP23B,RADIL,LMX1B,CYP2A6,C17orf50
hsa-miR-6818-5p	C17orf50,ADAMTSL5,EDN3,ADAMTSL5,SLC14A1,ZNF730,C17orf50
hsa-miR-299-5p	C11orf35,CKMT1B,RP11-219B4.5
hsa-miR-33a-5p	C10orf99,GTSF1L,GTSF1L
hsa-miR-33a-3p	BPI,DPYS,DOK3,KCNMA1,KCNMA1,KCNMA1,KCNMA1,ZNF577,TADA3,RSBN1L,KCNMA1,DOK3,PRMT3
hsa-miR-628-5p	BLM,BLM,XAF1
hsa-miR-455-3p	BIRC7,PHYHIP,BIRC7,SRPK3,SRPK3,SRPK3,ABCA4,SRPK3,GPT,CST1,ADRA2B,WBP2NL,GCKR,PNCK,PHYHIP,CAMKV,PLD5,CAMKV,SRPK3,GABRA2,TMPRSS11E,GPT,LMO3,DDX25,SRPK3,SRPK3,SRPK3,SRPK3,SRPK3,PNCK
hsa-miR-34a-5p	BEST2,ASIC2,PRLR,RBP2,FUT5,PEBP4,LPO,ULK4,CNTNAP4,AIRE,C14orf180,MAP3K15,PALM3,PRLR,SNCG,MAP3K15,ASIC2,ANGPTL7,CNTNAP4,NTRK3,ADAMTSL5,SPEG,SPEG,SPEG,SPEG,SPEG,PRLR,SPEG,MTURN,PLEKHA6,CRAT,LYPD6,LPO,PTPRN,GALNT15,CRAT,DCDC1,LDHD,KRT40,CNTNAP4,EPHB1,CAMKV,ACOX2,RAI14,PRLR,PRLR,PRLR,RAI14,LGI3,SFTPC,ABCC8,KIAA1324,KIAA1324,ABCC8,TMEM130,IGFBP6,BEST2,BEST2,RGS6,MYL4,KRT40,FUT5
hsa-miR-769-5p	BEST2,APOB,KRT35,FADS2,SYP,RAI14,FADS2,ZSCAN1,UGT3A2,TMPRSS5,PTPRU,AGPAT1,CDHR5,PTPRU,CDHR5,TRPV6,LHX3,LHX3,PTPRU,NLGN3,AGPAT1,AGPAT1,AGPAT1,KRT35,AGPAT1,AGPAT1,AGPAT1,RAI14,CDHR5,KRTAP5-11,KRTAP5-7,AGPAT1,AGPAT1,AGPAT1,AGPAT1,AGPAT1,P2RX6,ADCYAP1R1,AGPAT1,AGPAT1,AGPAT1,AGPAT1,AGPAT1,P2RX6,AGPAT1,AGPAT1,AGPAT1,WFIKKN2,AGPAT1,PTPRU,RAI14,AGPAT1,AGPAT1,P2RX6,AGPAT1,AGPAT1,AGPAT1,AGPAT1,AGPAT1,AGPAT…
hsa-miR-29b-1-5p	B4GALNT2,WFDC12,B4GALNT2,TRIM22,OAS3,E2F7
hsa-miR-382-5p	ATP2B3,ILDR1,SEMA3E,ILDR1,ATP2B3
hsa-miR-19b-1-5p	ATP2B3,ATP2B3,SPATA21,CECR2,UPK3B,UPK3B,ATP2B3,ATP2B3
hsa-miR-2277-5p	ASIC2,ATP6V1B1,GNAZ,MAST1,MNX1,LPO,SIM2,SHF,FAM171A2,TRIM54,SHF,FBXL16,RGS9BP,CASKIN1,RBPJL,DIO3,ASIC2,NTNG2,FOXO6,TRIM54,LPO,NTNG2,CLDN3,FBXL16,UMODL1,UMODL1,SLC2A11,UMODL1,UMODL1,ATP6V1B1,LPO,ATP6V1B1,GLI2,NPAS1,CAND2,DIO3,ACACB,ACACB,MNX1,LPO,SHF,SHF,FBXL16,CBLN1,IGFALS,CLDN3,LPO,LPO,MMP28,MMP28,MMP28,MMP28,MMP28,CCDC151,ATP6V1B1,ATP6V1B1,ATP6V1B1
hsa-miR-885-5p	ASIC1,ZNF350,HOXD3,SCN1B,ZFPL1,TSC22D4,C20orf196,IL20RB,C9orf139,EIF4E1B,IL20RB,CCR10,SPATA2L,TMEM17,ZFYVE27,NRF1,ZFYVE27,ZFYVE27,ZFYVE27,ATP1B1,ZFYVE27,ZFYVE27,TBXA2R,AHNAK,NRF1,NRF1,ZFYVE27,TSC22D4,CCDC157,MEX3D,EIF2B4,CAPS2,CAPS2,HOXD3,TSC22D4,ZFYVE27,HAP1,CCDC155,ASIC1,WDR92,HAP1,TP53BP1,HOXD3,IL20RB,ATP1B1,EIF4E1B,PPM1A,SYBU,ITFG2,ITFG2,MAGOHB,MAGOHB,MAGOHB,C12orf49,C12orf49,ASIC1,EMC4,DNAJA…
hsa-miR-23b-5p	ASF1B,TICRR,CAMK2N2,ADAM12,CDCA3,IGFL1,RNF224,UBASH3A,STAT1,AURKB,STAT1,TROAP,TICRR,EPN3,AURKB,ASF1B,CDCA3
hsa-miR-3074-3p	ARHGAP36,ARHGAP36,ARHGAP36,TACR2,ARHGAP36,PRRG3
hsa-miR-324-5p	AQP9,TNNC1,PDLIM4,CLEC4F,ARHGAP36,STAR,HS3ST6,KCNJ4,FBXL16,SLITRK4,TMEM91,SLITRK4,GJC2,NKAIN4,NKAIN4,ARHGAP36,ARHGAP36,NBL1,TMEM8B,TMEM8B,METTL7B,FBXL16,KCTD17,KCTD17,ARHGAP36,HS3ST6,PLCH2,HS3ST6,KCTD17,CAPN13,ISM2,ROPN1,CIDEA,ABCC8,RADIL,AQP9,KCNH8,NBL1,FBXL16,ARL17B,TUBB4A,HPN,SLITRK4,CLEC4F
hsa-miR-4732-5p	AQP9,FCGBP,OCSTAMP,NHLH1,NR3C2,PDLIM4,COL28A1,SFTPC,GMNC,ACOX2,EPHA6,MMP23B,AQP9,ACSBG1,RFX4,CPNE6,ACSBG1,KISS1R
hsa-miR-24-1-5p	APOB,MSMB,SPEG,NPAS1,MSMB,NPAS1,NPAS1
hsa-miR-548i	ANKEF1,HLA-DMB,CANT1
hsa-miR-411-5p	ALKBH3,HNRNPH3,ALKBH3,ROGDI
hsa-miR-3144-3p	AL354898.1,PLCE1,SHOX2,NBAS,SHOX2,SPAG8,SHOX2,ATP6V1B2,ATP6V1B2,ZNF585B
hsa-miR-376a-2-5p	AKR1B1,PDE4D,CLSPN,SULT1A3,ATP2B4,MED24,PDE4D,PDE4D,CCDC19,CLSPN,MED24,MED24,MED24,SULT1A3,SULT1A4,GLS2,CCDC19,ATL2,DNAJC1,GLS2,GLS2,ATG10,PDE4D,CLSPN,CENPN,XAF1,KEAP1,ZNF264
hsa-miR-3529-3p	AIM1L,MARS,MAPK9,ACVR1,RRN3,USP19,HNRNPK,AIM1L,FRMD6,BMF
hsa-miR-301b-3p	AFG3L2,KIAA2013,CIR1,DCLRE1C,AAK1,TANGO2,C1S,AMBRA1,AKAP1,ZNF532,C1S
hsa-miR-1287-5p	ADRA2C,MAP1LC3C,CIDEC,SLC8A1,CLPSL2,SLC8A1,MLXIPL,UGT3A2,NOL4,NOL4,GABRB3,GABRB3,MLXIPL,NOL4
hsa-miR-3152-5p	ADRA1A,MRGPRE
hsa-miR-877-5p	ADH1A,OXT,SPINT3,HIF3A,GNAZ,OCSTAMP,PIP,HIF3A,GSG1,DZIP1L,TAS1R1,CASKIN1,FCER2,FCER2,AR,GSG1,GSG1,KRTAP5-11,SLC2A11,TAS1R1,PHYHD1,GALNT15,GSG1,SYP,PCDH11X,MOGAT2,DCST1,PLEKHB1,SLC17A7,RFX4,CYP1A1,FA2H,FCER2,SYP,SLC17A7
hsa-miR-3910	ACTA2,ACTA2,OR5M11,KRT18
hsa-miR-202-5p	ACPP,TDRKH,SALL2,SPEF2,COPG1,ARRDC4,ZNF208
hsa-miR-299-3p	ABCC8,DNAH8,DNAH8,FCER2,ABCC8,SCRG1,ABCC8
hsa-miR-542-5p	AANAT,STAT1,AANAT,HSH2D,HSH2D
