# Supplementary material for: Transcriptome wide analysis of long non‐coding RNA‐associated ceRNA regulatory circuits in psoriasis
Source: J Cell Mol Med. 2021 Jun 2;25(14):6925–35. doi: 10.1111/jcmm.16703 (PMC8278092; doi:10.1111/jcmm.16703)
Supplement: Supplementary file 10 — Table S9 [file JCMM-25-6925-s007.xls]

## Sheet: cerna
Supplementary Table S9: List of miRNA-lncRNA and miRNA-PCG pairs associated with IFN-γ signaling pathway used in this study
miRNA	Target
hsa-miR-182-5p	CERNA2
hsa-miR-29b-1-5p	CERNA2
hsa-miR-335-5p	CERNA2
hsa-miR-6735-5p	CERNA2
hsa-miR-1273h-5p	LIFR-AS1
hsa-miR-129-1-3p	LIFR-AS1
hsa-miR-182-5p	LIFR-AS1
hsa-miR-29b-1-5p	LIFR-AS1
hsa-miR-330-5p	LIFR-AS1
hsa-miR-377-3p	LIFR-AS1
hsa-miR-4288	LIFR-AS1
hsa-miR-4520-5p	LIFR-AS1
hsa-miR-5089-5p	LIFR-AS1
hsa-miR-545-5p	LIFR-AS1
hsa-miR-652-5p	LIFR-AS1
hsa-miR-665	LIFR-AS1
hsa-miR-6735-5p	LIFR-AS1
hsa-miR-8485	LIFR-AS1
hsa-let-7d-5p	LINC01206
hsa-miR-1304-5p	LINC01206
hsa-miR-133a-3p	LINC01206
hsa-miR-133b	LINC01206
hsa-miR-193a-5p	LINC01206
hsa-miR-1972	LINC01206
hsa-miR-26b-3p	LINC01206
hsa-miR-29b-1-5p	LINC01206
hsa-miR-3200-3p	LINC01206
hsa-miR-330-5p	LINC01206
hsa-miR-335-5p	LINC01206
hsa-miR-361-3p	LINC01206
hsa-miR-363-3p	LINC01206
hsa-miR-365a-3p	LINC01206
hsa-miR-4520-5p	LINC01206
hsa-miR-485-3p	LINC01206
hsa-miR-487a-3p	LINC01206
hsa-miR-545-5p	LINC01206
hsa-miR-548ay-5p	LINC01206
hsa-miR-665	LINC01206
hsa-miR-8485	LINC01206
hsa-miR-129-1-3p	PRKCQ-AS1
hsa-miR-182-5p	PRKCQ-AS1
hsa-miR-23b-5p	PRKCQ-AS1
hsa-miR-29b-1-5p	PRKCQ-AS1
hsa-miR-377-3p	PRKCQ-AS1
hsa-miR-545-5p	PRKCQ-AS1
hsa-miR-6735-5p	PRKCQ-AS1
hsa-miR-10a-5p	SH3PXD2A-AS1
hsa-miR-1247-5p	SH3PXD2A-AS1
hsa-miR-1273h-5p	SH3PXD2A-AS1
hsa-miR-129-1-3p	SH3PXD2A-AS1
hsa-miR-29b-1-5p	SH3PXD2A-AS1
hsa-miR-330-5p	SH3PXD2A-AS1
hsa-miR-374c-5p	SH3PXD2A-AS1
hsa-miR-486-5p	SH3PXD2A-AS1
hsa-miR-491-5p	SH3PXD2A-AS1
hsa-miR-504-5p	SH3PXD2A-AS1
hsa-miR-665	SH3PXD2A-AS1
hsa-miR-6735-5p	SH3PXD2A-AS1
hsa-miR-144-3p	STAT1
hsa-miR-195-3p	STAT1
hsa-miR-545-5p	STAT1
hsa-miR-665	STAT1
